# Supplementary material for: 2-[(3,4-Di­chloro­benzyl­idene)amino]-4-methyl­phenol
Source: Acta Crystallogr Sect E Struct Rep Online. 2013 May 25;69(Pt 6):o961. doi: 10.1107/S1600536813013585 (PMC3685100; doi:10.1107/S1600536813013585)
Supplement: Supplementary file 2 [file e-69-0o961-Isup2.hkl]

# 
# h,k,l, Fc-squared, Fo-squared, sigma(Fo-squared) and status flag 
# 
data_I
_shelx_title ' ma16 in P2(1)/n' 
_shelx_refln_list_code          4 
_shelx_F_calc_maximum      228.80 
_exptl_crystal_F_000       576.00 
_reflns_d_resolution_high  0.7492 
 
loop_ 
 _symmetry_equiv_pos_as_xyz 
 'x, y, z' 
 '-x+1/2, y+1/2, -z+1/2' 
 '-x, -y, -z' 
 'x-1/2, -y-1/2, z-1/2' 
 
_cell_length_a     4.6074 
_cell_length_b    21.6801 
_cell_length_c    12.7907 
_cell_angle_alpha  90.000 
_cell_angle_beta   93.342 
_cell_angle_gamma  90.000 
 
_shelx_F_squared_multiplier     1.000 
 
loop_ 
 _refln_index_h 
 _refln_index_k 
 _refln_index_l 
 _refln_F_squared_calc 
 _refln_F_squared_meas 
 _refln_F_squared_sigma 
 _refln_observed_status 
   2   0   0        8.13        5.06      1.95 o 
   4   0   0     1761.90     1661.53     33.42 o 
   6   0   0       69.99       88.23     14.61 o 
   1   1   0      768.86      833.08      8.68 o 
   2   1   0      169.02      159.11      3.39 o 
   3   1   0       70.92       84.76      3.83 o 
   4   1   0      166.34      161.54      6.10 o 
   5   1   0        6.06        5.63      3.64 o 
   6   1   0       18.79       16.65      6.34 o 
   0   2   0       40.93       41.68      1.16 o 
   1   2   0      602.35      640.82      7.03 o 
   2   2   0        1.15        0.14      1.41 o 
   3   2   0      607.19      637.98     10.04 o 
   4   2   0     1205.02     1132.61     14.65 o 
   5   2   0       26.74       22.63      4.14 o 
   6   2   0        0.08       -4.75      5.62 o 
   1   3   0     5084.12     5604.91     51.42 o 
   2   3   0       90.13       80.06      2.50 o 
   3   3   0        1.67       -0.03      1.64 o 
   4   3   0       45.12       47.60      3.38 o 
   5   3   0        2.03        2.66      3.62 o 
   6   3   0       60.63       59.21      9.54 o 
   0   4   0     4639.42     5011.97     79.07 o 
   1   4   0      150.13      170.75      2.83 o 
   2   4   0     1534.89     1699.78     17.68 o 
   3   4   0      202.55      212.08      5.18 o 
   4   4   0     1187.30     1121.71     14.60 o 
   5   4   0       27.56       35.48      6.38 o 
   6   4   0       22.22       25.29      8.34 o 
   1   5   0     4440.48     4904.20     49.70 o 
   2   5   0    12102.80    13089.71    119.44 o 
   3   5   0      394.18      421.61      6.93 o 
   4   5   0        5.44        3.77      2.40 o 
   5   5   0       17.08       18.06      5.17 o 
   6   5   0       84.99       69.00     10.08 o 
   0   6   0      869.09      876.80     13.18 o 
   1   6   0     3281.96     3412.47     32.26 o 
   2   6   0      559.68      593.65      8.45 o 
   3   6   0       96.16       91.82      3.48 o 
   4   6   0      295.68      295.08      6.59 o 
   5   6   0        0.23       -2.81      5.17 o 
   6   6   0       84.17       63.50     14.05 o 
   1   7   0      832.27      890.90      9.82 o 
   2   7   0     4764.69     4642.82     44.22 o 
   3   7   0       36.21       39.62      2.55 o 
   4   7   0       23.56       33.89      4.27 o 
   5   7   0        2.01       -1.57      4.96 o 
   0   8   0      382.34      357.41      6.89 o 
   1   8   0      288.33      307.81      4.92 o 
   2   8   0     1134.89     1193.86     13.42 o 
   3   8   0        0.84        2.19      2.27 o 
   4   8   0      130.13      131.61      9.73 o 
   5   8   0        0.39        5.06     10.12 o 
   1   9   0      805.48      861.56      9.88 o 
   2   9   0     5021.98     4907.63     46.92 o 
   3   9   0       13.72       11.86      2.31 o 
   4   9   0      228.44      224.18      9.66 o 
   5   9   0       38.34       31.75      7.83 o 
   0  10   0       45.57       59.10      3.42 o 
   1  10   0      660.21      796.07      9.48 o 
   2  10   0        0.37        0.11      1.31 o 
   3  10   0      109.19      124.54      4.74 o 
   4  10   0      171.80      157.23      6.96 o 
   5  10   0        6.12        7.84      5.70 o 
   1  11   0     1487.64     1568.79     16.81 o 
   2  11   0      714.62      656.52      8.84 o 
   3  11   0       78.43       85.10      5.87 o 
   4  11   0      136.88      135.63      9.33 o 
   5  11   0       94.87       84.09      8.47 o 
   0  12   0     4221.26     4111.00     56.01 o 
   1  12   0      245.22      269.37      4.77 o 
   2  12   0      130.72      141.65      4.48 o 
   3  12   0      314.45      311.29      7.40 o 
   4  12   0      594.81      581.66     15.64 o 
   5  12   0        0.50       -3.85      5.25 o 
   1  13   0       38.76       42.84      2.28 o 
   2  13   0      992.29     1010.58     14.16 o 
   3  13   0      397.67      438.89      9.01 o 
   4  13   0       49.79       49.28      6.19 o 
   5  13   0       23.65       25.20      7.00 o 
   0  14   0      810.30      777.83     14.34 o 
   1  14   0      111.22      110.70      3.56 o 
   2  14   0      120.60      117.73      4.53 o 
   3  14   0       77.98      102.15      4.88 o 
   4  14   0      551.82      498.71     14.99 o 
   5  14   0      188.77      164.69     10.90 o 
   1  15   0      135.92      135.07      4.55 o 
   2  15   0      854.16      797.52     13.18 o 
   3  15   0      600.86      515.93     10.45 o 
   4  15   0       36.18       30.33      5.91 o 
   5  15   0       73.92       44.94      7.66 o 
   0  16   0      322.99      282.07      8.06 o 
   1  16   0      263.17      256.78      6.92 o 
   2  16   0       28.00       21.97      2.90 o 
   3  16   0      150.35      149.27      6.84 o 
   4  16   0      603.84      598.49     17.06 o 
   5  16   0       51.25       61.32      8.58 o 
   1  17   0       78.15      104.45      4.52 o 
   2  17   0      291.96      264.77      6.91 o 
   3  17   0      107.89       94.50      6.02 o 
   4  17   0        3.71       -0.27      4.82 o 
   0  18   0      914.69      938.99     17.99 o 
   1  18   0      881.30      876.15     13.70 o 
   2  18   0       83.15       68.97      4.21 o 
   3  18   0      121.74      128.20      6.90 o 
   4  18   0       95.98      100.05     10.06 o 
   1  19   0        9.35       12.53      2.93 o 
   2  19   0       45.50       36.03      3.63 o 
   3  19   0        0.33       -3.70      3.70 o 
   4  19   0      150.52      131.82     10.05 o 
   0  20   0      226.30      216.27     10.52 o 
   1  20   0      158.05      168.80      6.07 o 
   2  20   0       74.07       69.99      9.73 o 
   3  20   0       52.03       47.75      5.67 o 
   4  20   0      124.80      171.82     11.12 o 
   1  21   0       48.99       54.14      4.35 o 
   2  21   0      252.69      226.01      8.51 o 
   3  21   0      196.56      192.94      9.22 o 
   4  21   0        5.74        0.66      6.67 o 
   0  22   0     2053.12     2093.08     43.50 o 
   1  22   0      151.31      158.82      7.08 o 
   2  22   0        0.19        2.42      4.10 o 
   3  22   0      229.65      242.46     10.00 o 
   1  23   0      249.16      263.40     12.28 o 
   2  23   0        1.28        5.01      4.31 o 
   3  23   0      177.47      155.57     10.97 o 
   0  24   0      243.96      250.43     14.05 o 
   1  24   0      157.92      154.71      9.58 o 
   2  24   0       32.13       19.56      5.58 o 
   3  24   0       25.26       27.94      7.42 o 
   1  25   0        1.69       -3.16      4.52 o 
   2  25   0        7.22       12.55      5.92 o 
   3  25   0      224.35      233.25     14.58 o 
   0  26   0       14.02        8.63      6.72 o 
   1  26   0        1.33       19.86      6.71 o 
   2  26   0        1.13        1.23      5.69 o 
   1  27   0      432.54      511.33     19.67 o 
   2  27   0      278.52      323.71     45.24 o 
   0  28   0        0.43        0.00     10.12 o 
   1  28   0       76.81       87.70     10.88 o 
  -5   0   1      583.24      570.79     18.08 o 
  -3   0   1     2783.39     2790.26     40.44 o 
  -1   0   1     6025.08     6331.32     81.97 o 
   1   0   1      152.56      157.90      3.64 o 
   3   0   1     4651.50     4601.67     63.36 o 
   5   0   1      507.25      495.33     16.86 o 
  -6   1   1       18.23        8.64      7.52 o 
  -5   1   1        4.36        4.86      3.72 o 
  -4   1   1       57.24       63.37      3.62 o 
  -3   1   1     1549.61     1579.71     17.69 o 
  -2   1   1      102.03      114.11      2.86 o 
  -1   1   1     1482.35     1630.07     15.86 o 
   0   1   1      458.26      514.23      5.12 o 
   1   1   1     7275.28     7963.45    113.70 o 
   2   1   1        2.67        4.23      1.21 o 
   3   1   1       14.45       17.54      2.10 o 
   4   1   1      173.72      193.35      6.12 o 
   5   1   1        7.96        9.30      4.62 o 
   6   1   1      102.31       94.50      8.71 o 
  -6   2   1       73.13       72.30      9.54 o 
  -5   2   1      408.52      419.43     20.12 o 
  -4   2   1      132.85      139.36      4.69 o 
  -3   2   1       77.71       84.85      3.64 o 
  -2   2   1       57.58       74.89      2.43 o 
  -1   2   1     1062.23     1113.49     11.30 o 
   0   2   1     1400.04     1546.97     14.57 o 
   1   2   1     2462.37     2672.91     25.27 o 
   2   2   1      176.73      174.30      3.48 o 
   3   2   1     2146.45     2054.61     24.45 o 
   4   2   1        0.30       -2.37      2.37 o 
   5   2   1       49.28       49.56      5.00 o 
   6   2   1        8.45        4.96      5.92 o 
  -6   3   1       10.47       12.36     10.68 o 
  -5   3   1       59.10       54.36      6.17 o 
  -4   3   1      141.75      139.77      4.83 o 
  -3   3   1      117.91      104.57      3.61 o 
  -2   3   1      119.77      118.81      3.22 o 
  -1   3   1      439.17      482.21      5.57 o 
   0   3   1        5.21        3.09      0.84 o 
   1   3   1     7646.34     8174.17     74.33 o 
   2   3   1      216.21      220.60      4.02 o 
   3   3   1      277.09      299.02      5.65 o 
   4   3   1       59.50       56.77      4.83 o 
   5   3   1      453.19      440.01     12.98 o 
   6   3   1       36.98       20.77      6.44 o 
  -6   4   1        0.35       -3.37      9.55 o 
  -5   4   1      527.64      501.51     12.40 o 
  -4   4   1        0.04       -0.71      2.30 o 
  -3   4   1       74.45       85.26      4.06 o 
  -2   4   1      132.14      144.04      3.29 o 
  -1   4   1    52351.11    53082.37    940.53 o 
   0   4   1     3919.28     4168.09     38.31 o 
   1   4   1     4256.96     4759.71     44.04 o 
   2   4   1      369.67      367.70      6.48 o 
   3   4   1     1890.26     1829.67     19.99 o 
   4   4   1        0.01       -2.26      2.26 o 
   5   4   1       35.90       34.58      4.74 o 
   6   4   1        4.25        6.36      6.25 o 
  -6   5   1       34.90       52.15     10.96 o 
  -5   5   1       40.20       34.45      5.30 o 
  -4   5   1       35.21       36.23      3.18 o 
  -3   5   1      679.79      616.35      8.86 o 
  -2   5   1      110.68      117.45      2.91 o 
  -1   5   1     3486.41     3788.57     51.20 o 
   0   5   1       48.97       47.17      1.42 o 
   1   5   1     8592.09     8721.71     79.49 o 
   2   5   1      719.93      769.69      9.35 o 
   3   5   1        0.02       -1.57      1.57 o 
   4   5   1        1.29       -2.68      2.68 o 
   5   5   1       31.68       30.88      5.60 o 
   6   5   1      246.08      270.30     21.92 o 
  -6   6   1       19.26       10.40     10.68 o 
  -5   6   1      442.35      457.22     18.05 o 
  -4   6   1       12.79        9.75      2.93 o 
  -3   6   1        3.87        8.25      1.91 o 
  -2   6   1      444.51      564.79      7.84 o 
  -1   6   1      194.82      175.36      3.43 o 
   0   6   1      751.36      733.44      8.02 o 
   1   6   1      777.66      846.48      9.43 o 
   2   6   1     2640.85     2917.75     28.77 o 
   3   6   1      832.92      787.01     10.54 o 
   4   6   1        0.13       -0.53      2.53 o 
   5   6   1      212.20      205.36     10.14 o 
  -5   7   1      245.75      205.10     16.69 o 
  -4   7   1       28.61       30.16      3.89 o 
  -3   7   1     1138.62     1154.28     15.29 o 
  -2   7   1      196.28      227.43      6.22 o 
  -1   7   1      644.12      716.95     10.95 o 
   0   7   1      254.83      273.09      4.03 o 
   1   7   1      471.60      383.22      5.79 o 
   2   7   1      106.80       92.60      2.87 o 
   3   7   1       79.82       77.04      3.24 o 
   4   7   1       71.53       76.61      4.47 o 
   5   7   1      535.33      557.55     15.77 o 
  -5   8   1       61.50       65.71     10.19 o 
  -4   8   1        2.39        3.85      2.91 o 
  -3   8   1       72.22       78.98      3.64 o 
  -2   8   1      141.78      161.17      3.56 o 
  -1   8   1        5.93       12.96      1.59 o 
   0   8   1      427.88      427.58      5.60 o 
   1   8   1      849.00      949.98     10.69 o 
   2   8   1       62.86       70.91      2.54 o 
   3   8   1        1.69        2.72      1.81 o 
   4   8   1       11.09        5.31      3.31 o 
   5   8   1       13.68       18.84      5.50 o 
  -5   9   1        8.78        1.10      5.25 o 
  -4   9   1       29.34       40.17      3.85 o 
  -3   9   1     2141.43     2235.88     26.73 o 
  -2   9   1     1863.11     2022.91     21.00 o 
  -1   9   1       88.15       97.16      2.97 o 
   0   9   1      323.68      326.61      4.83 o 
   1   9   1    12645.80    13101.54    119.41 o 
   2   9   1     2869.15     3009.19     30.01 o 
   3   9   1       50.22       58.57      3.09 o 
   4   9   1       10.13        8.19      3.62 o 
   5   9   1      362.34      340.40     30.06 o 
  -5  10   1       46.35       36.96      6.94 o 
  -4  10   1      175.93      159.60      7.02 o 
  -3  10   1       42.57       37.42      4.19 o 
  -2  10   1     1145.45     1139.46     13.01 o 
  -1  10   1        0.05        0.21      1.54 o 
   0  10   1        0.01       -1.04      1.04 o 
   1  10   1        0.39        0.34      1.43 o 
   2  10   1       32.66       57.66      2.63 o 
   3  10   1       32.54       33.24      3.00 o 
   4  10   1       86.66      110.61      7.46 o 
   5  10   1       34.85       29.22     10.12 o 
  -5  11   1       15.82       19.28      6.37 o 
  -4  11   1       71.15       64.32      6.73 o 
  -3  11   1     3517.56     3424.26     38.85 o 
  -2  11   1      672.75      698.31     11.44 o 
  -1  11   1      545.03      570.92      8.60 o 
   0  11   1      617.18      579.45      7.65 o 
   1  11   1     1730.11     1533.75     16.57 o 
   2  11   1      122.20      127.06      3.52 o 
   3  11   1      296.06      286.04     10.22 o 
   4  11   1       51.04       68.31     10.67 o 
   5  11   1      333.97      334.85     36.81 o 
  -5  12   1       27.28       29.09      6.60 o 
  -4  12   1       54.43       53.98      5.05 o 
  -3  12   1      542.42      561.27     10.19 o 
  -2  12   1        0.74       -0.42      1.81 o 
  -1  12   1      352.82      310.67      6.05 o 
   0  12   1       49.03       49.57      2.39 o 
   1  12   1       51.69       62.38      2.60 o 
   2  12   1        0.42       -0.94      1.54 o 
   3  12   1      335.35      328.19      7.81 o 
   4  12   1       66.31       71.99      6.41 o 
   5  12   1       20.05       17.42     10.12 o 
  -5  13   1        0.28        4.72      6.01 o 
  -4  13   1        0.09        2.98      3.70 o 
  -3  13   1     2253.79     2192.00     27.16 o 
  -2  13   1       16.67       18.36      2.47 o 
  -1  13   1       48.61       61.60      4.29 o 
   1  13   1     1677.69     1638.13     17.97 o 
   2  13   1        1.02        0.02      1.97 o 
   3  13   1      151.55      146.59      6.33 o 
   4  13   1        1.46        2.73      3.75 o 
   5  13   1      182.18      189.38     18.54 o 
  -5  14   1       26.90       34.56      7.48 o 
  -4  14   1        8.58        5.34      4.63 o 
  -3  14   1       51.90       46.52      6.53 o 
  -2  14   1        7.91        9.43      2.31 o 
  -1  14   1      814.71      806.70     11.82 o 
   0  14   1     2826.53     2981.82     33.10 o 
   1  14   1        0.25        0.59      1.57 o 
   2  14   1      122.22      120.42      4.57 o 
   3  14   1        1.62        2.46      2.66 o 
   4  14   1       93.71       97.63     13.61 o 
   5  14   1        2.51       -2.25      8.43 o 
  -5  15   1      102.95      119.59     10.07 o 
  -4  15   1       23.51       20.83      8.07 o 
  -3  15   1       12.37       16.15      3.77 o 
  -2  15   1      282.77      281.30      6.66 o 
  -1  15   1        3.27        7.27      5.84 o 
   0  15   1      525.51      544.43      8.38 o 
   1  15   1      364.55      355.41      6.33 o 
   2  15   1      164.75      154.11      5.18 o 
   3  15   1      206.89      200.34      6.43 o 
   4  15   1      107.71       95.60      8.14 o 
   5  15   1      151.19      142.18     17.42 o 
  -5  16   1      366.78      390.56     17.22 o 
  -4  16   1      282.52      266.36     20.53 o 
  -3  16   1        2.92        2.44      3.35 o 
  -2  16   1      283.70      276.31      8.97 o 
  -1  16   1     1616.68     1532.92     19.82 o 
   0  16   1      241.26      275.92      5.66 o 
   1  16   1        0.94        1.30      2.03 o 
   2  16   1        0.34        0.28      2.32 o 
   3  16   1      535.42      492.49     13.34 o 
   4  16   1      300.80      270.31     12.71 o 
   5  16   1       30.10       22.48     10.68 o 
  -4  17   1       64.59       47.78      7.03 o 
  -3  17   1        3.18        1.99      3.54 o 
  -2  17   1       41.89       36.15      4.29 o 
  -1  17   1        1.07       12.73      3.36 o 
   0  17   1      159.15      177.58      5.45 o 
   1  17   1       10.84        7.95      2.54 o 
   2  17   1      126.37      121.84      5.44 o 
   3  17   1       53.96       65.56      5.88 o 
   4  17   1        2.65        2.82      5.40 o 
  -4  18   1      509.70      525.60     16.70 o 
  -3  18   1        0.01       -2.68      3.47 o 
  -2  18   1      236.08      208.67      7.48 o 
  -1  18   1     1948.67     1885.07     23.95 o 
   0  18   1      232.24      231.46      6.74 o 
   1  18   1       48.04       51.62      3.94 o 
   2  18   1       81.36       93.28      4.78 o 
   3  18   1      989.49      989.60     18.47 o 
   4  18   1      253.75      227.09     11.91 o 
  -4  19   1       14.29        6.89      8.31 o 
  -3  19   1        0.92        0.74      3.82 o 
  -2  19   1        1.57       -1.20      4.64 o 
  -1  19   1       16.77       30.04      3.84 o 
   0  19   1      122.20      138.76      6.04 o 
   1  19   1      435.09      427.30      8.98 o 
   2  19   1       11.02        3.77      2.87 o 
   3  19   1      102.52       74.39      7.10 o 
   4  19   1        1.92        5.88      5.95 o 
  -4  20   1      139.36      131.92      9.98 o 
  -3  20   1        7.04        4.13      4.20 o 
  -2  20   1      233.23      233.48      8.52 o 
  -1  20   1      541.04      542.70     15.55 o 
   0  20   1      259.69      272.40      8.21 o 
   1  20   1        0.72        3.07      2.80 o 
   2  20   1       75.74       79.63      4.89 o 
   3  20   1      135.41      160.94      9.40 o 
   4  20   1      109.17      128.98     19.14 o 
  -4  21   1      173.12      172.00     13.92 o 
  -3  21   1        0.31        1.73      4.37 o 
  -2  21   1      122.66      124.73      6.85 o 
  -1  21   1      203.12      210.59      6.90 o 
   0  21   1       57.75       69.71      5.12 o 
   1  21   1        3.69        6.23      4.14 o 
   2  21   1      237.09      242.95     11.27 o 
   3  21   1        1.80       -2.36      5.27 o 
   4  21   1       16.68        4.75      6.70 o 
  -3  22   1       22.19       27.71      5.45 o 
  -2  22   1      240.39      259.02      9.26 o 
  -1  22   1       82.36       93.98      6.04 o 
   0  22   1      336.99      377.05     11.36 o 
   1  22   1      220.11      218.61      8.19 o 
   2  22   1       41.06       53.26      5.47 o 
   3  22   1      150.86      159.20     10.03 o 
  -3  23   1      116.70      129.43      9.03 o 
  -2  23   1      309.89      319.43     10.59 o 
  -1  23   1       25.73       25.02      6.43 o 
   0  23   1      186.00      188.73     11.27 o 
   1  23   1      315.12      335.40     10.02 o 
   2  23   1      151.36      150.68     12.09 o 
   3  23   1       30.02       29.57      6.90 o 
  -3  24   1        1.76        0.39      5.43 o 
  -2  24   1        0.77        1.15      4.36 o 
  -1  24   1       34.52       43.78      6.61 o 
   0  24   1        3.96       10.46      4.13 o 
   1  24   1      237.30      254.26      9.27 o 
   2  24   1       94.34       97.68      7.77 o 
   3  24   1      174.79      164.67     11.02 o 
  -3  25   1      211.29      224.44     20.58 o 
  -2  25   1       32.83       44.22      7.02 o 
  -1  25   1        7.86       30.85      5.84 o 
   0  25   1       49.52       56.68      6.80 o 
   1  25   1      214.38      228.25     10.68 o 
   2  25   1      141.70      145.17      9.53 o 
   3  25   1        1.37        4.10      6.99 o 
  -2  26   1        3.80        7.06      6.10 o 
  -1  26   1      384.56      407.77     14.38 o 
   0  26   1      271.82      310.44     12.43 o 
   1  26   1      119.85      127.61      9.55 o 
   2  26   1      107.81      122.55      9.54 o 
  -2  27   1      396.52      427.21     15.67 o 
  -1  27   1        0.72        6.48      5.78 o 
   0  27   1       60.47       61.56      7.41 o 
   1  27   1       96.70      100.28      8.65 o 
   2  27   1      386.07      417.16     15.31 o 
  -1  28   1       12.85       17.43      7.68 o 
   0  28   1        0.58        3.77      6.95 o 
   1  28   1        5.17       11.62      7.52 o 
  -4   0   2      144.41      147.46     14.62 o 
  -2   0   2     8622.70     8368.09    109.11 o 
   0   0   2    18946.80    20351.96    260.85 o 
   2   0   2     3001.30     2807.55     38.90 o 
   4   0   2        0.76       -1.37      3.51 o 
   6   0   2      153.05      162.61     16.58 o 
  -5   1   2        6.14        5.26      3.43 o 
  -4   1   2       47.18       44.57      3.35 o 
  -3   1   2      631.79      622.46      8.85 o 
  -2   1   2      163.74      161.06      3.41 o 
  -1   1   2      793.89      821.79     11.81 o 
   0   1   2       16.95       20.82      0.96 o 
   1   1   2      505.96      552.60     12.87 o 
   2   1   2       39.28       40.19      1.92 o 
   3   1   2        0.68        0.19      1.80 o 
   4   1   2      120.11      114.06      5.48 o 
   5   1   2      210.61      200.22      8.43 o 
   6   1   2        1.54        7.76      6.12 o 
  -6   2   2      236.54      230.40     20.23 o 
  -5   2   2        4.13        4.13      3.50 o 
  -4   2   2       86.18       93.64      7.37 o 
  -3   2   2       34.33       54.44      2.85 o 
  -2   2   2     2719.34     2570.78     25.49 o 
  -1   2   2      275.84      272.44      3.66 o 
   0   2   2      320.62      337.54      4.48 o 
   1   2   2      807.89      824.88      8.76 o 
   2   2   2     4608.52     4616.87     43.69 o 
   3   2   2        3.14        1.24      1.70 o 
   4   2   2      175.94      174.87      6.62 o 
   5   2   2        1.53        5.60      3.88 o 
   6   2   2      199.33      203.63     11.87 o 
  -6   3   2       61.91       65.19      9.51 o 
  -5   3   2       11.76        7.83      4.77 o 
  -4   3   2       24.31       24.83      2.89 o 
  -3   3   2        0.16       -1.44      1.44 o 
  -2   3   2        1.64        2.77      1.33 o 
  -1   3   2     7767.02     8459.68     77.08 o 
   0   3   2     1491.60     1684.16     16.21 o 
   1   3   2      258.07      263.28      4.36 o 
   2   3   2      322.73      323.31      5.04 o 
   3   3   2       75.77       83.21      3.18 o 
   4   3   2      358.15      337.60      7.80 o 
   5   3   2       29.53       30.29      4.48 o 
   6   3   2       34.89       46.64     12.36 o 
  -6   4   2      115.54      124.80     14.61 o 
  -5   4   2       48.43       57.21      8.74 o 
  -4   4   2      493.35      475.66      8.49 o 
  -3   4   2      129.68      117.48      3.68 o 
  -2   4   2     1095.85     1028.55     11.65 o 
  -1   4   2     2496.19     2736.99     34.82 o 
   0   4   2      164.87      171.28      2.68 o 
   1   4   2      142.81      135.17      2.93 o 
   2   4   2     1839.04     1802.95     25.21 o 
   3   4   2       38.11       42.40      2.57 o 
   4   4   2      230.66      228.62      6.54 o 
   5   4   2        0.87        1.15      3.53 o 
  -6   5   2        0.33        4.30      7.34 o 
  -5   5   2        4.89        8.47      5.13 o 
  -4   5   2      684.94      687.18     11.55 o 
  -3   5   2       46.59       52.21      2.77 o 
  -2   5   2      708.83      746.94      9.09 o 
  -1   5   2     7754.05     8400.48    118.84 o 
   0   5   2    10578.87    10879.04     98.53 o 
   1   5   2     1297.36     1446.62     14.74 o 
   2   5   2       22.63       38.11      1.88 o 
   3   5   2      314.00      339.78      6.03 o 
   4   5   2      117.76      124.17      5.18 o 
   5   5   2      100.81      106.29      7.99 o 
  -5   6   2       28.62       35.97      6.20 o 
  -4   6   2      137.51      129.17      5.24 o 
  -3   6   2        8.72        3.93      1.74 o 
  -2   6   2      342.04      335.43      5.95 o 
  -1   6   2        5.02        1.26      1.10 o 
   0   6   2     1263.30     1384.66     13.94 o 
   1   6   2      298.50      277.17      4.29 o 
   2   6   2      748.63      755.87      9.33 o 
   3   6   2      449.50      483.33      8.76 o 
   4   6   2        0.07       -0.65      2.41 o 
   5   6   2       15.49       16.67      5.29 o 
  -5   7   2      246.72      226.80     10.63 o 
  -4   7   2      918.31      935.83     14.54 o 
  -3   7   2      313.53      314.56      5.85 o 
  -2   7   2      712.98      766.12      9.31 o 
  -1   7   2      986.08      962.63     11.68 o 
   0   7   2     4526.56     4493.87     41.90 o 
   1   7   2       10.08        8.80      1.20 o 
   2   7   2      991.28     1033.40     11.95 o 
   3   7   2      267.05      296.37      5.75 o 
   4   7   2     1011.26      990.89     16.06 o 
   5   7   2       42.81       42.48      6.27 o 
  -5   8   2      120.10      114.00      8.59 o 
  -4   8   2        1.67       -1.06      3.12 o 
  -3   8   2       43.84       52.90      3.35 o 
  -2   8   2     5167.79     5413.54     63.92 o 
  -1   8   2      109.42      121.77      3.00 o 
   0   8   2        0.88       -1.01      1.01 o 
   1   8   2      153.52      166.28      3.45 o 
   2   8   2      502.09      540.01      7.54 o 
   3   8   2       70.91       71.42      3.26 o 
   4   8   2        9.18       11.41      3.70 o 
   5   8   2       28.61       33.04      5.82 o 
  -5   9   2        0.63        3.31      5.24 o 
  -4   9   2      926.47      879.83     16.28 o 
  -3   9   2       37.09       51.70      5.23 o 
  -2   9   2     2415.87     2567.85     31.38 o 
  -1   9   2      191.19      223.75      4.45 o 
   0   9   2     5207.46     5126.70     48.06 o 
   1   9   2      674.23      666.43      9.23 o 
   2   9   2        3.98        1.15      1.48 o 
   3   9   2       58.94       72.91      3.31 o 
   4   9   2      161.08      175.12      7.30 o 
   5   9   2       68.94       64.88      7.48 o 
  -5  10   2        0.09        1.97      5.18 o 
  -4  10   2      109.68      106.29      6.14 o 
  -3  10   2       34.06       32.98      3.07 o 
  -2  10   2      214.26      217.89      5.66 o 
  -1  10   2      431.12      486.40      7.52 o 
   0  10   2       70.58       73.88      2.54 o 
   1  10   2      816.48      846.42     10.27 o 
   2  10   2        1.36       -1.36      1.36 o 
   3  10   2       35.91       30.43      2.56 o 
   4  10   2      129.35      132.47      7.57 o 
   5  10   2        8.37        4.77      8.01 o 
  -5  11   2        1.05       -0.59      5.50 o 
  -4  11   2      243.87      251.98      8.54 o 
  -3  11   2        2.35        1.78      2.38 o 
  -2  11   2      102.28      104.09      5.66 o 
  -1  11   2      295.53      262.83      5.27 o 
   0  11   2     1816.33     1732.90     18.14 o 
   1  11   2      176.96      171.26      4.63 o 
   2  11   2       49.90       51.99      4.75 o 
   3  11   2      142.10      139.98      5.05 o 
   4  11   2      837.66      900.39     19.45 o 
   5  11   2        1.28       -1.69      8.43 o 
  -5  12   2       36.24       41.92      7.01 o 
  -4  12   2        8.09        7.46      3.77 o 
  -3  12   2      353.01      348.75     11.44 o 
  -2  12   2       82.41       77.73      3.46 o 
  -1  12   2      117.85      106.69      3.51 o 
   0  12   2        1.96        5.48      2.68 o 
   1  12   2      233.18      245.04      5.61 o 
   2  12   2       58.16       70.39      4.10 o 
   3  12   2      448.76      448.13     11.93 o 
   4  12   2       42.04       61.25      7.52 o 
   5  12   2        0.09       -0.74      5.75 o 
  -5  13   2        0.48       -4.07      5.37 o 
  -4  13   2      407.75      408.55     18.98 o 
  -3  13   2      442.61      431.60     11.19 o 
  -2  13   2      140.65      141.97      4.60 o 
  -1  13   2       65.66       65.94      4.36 o 
   0  13   2     3498.65     3463.69     34.24 o 
   1  13   2      370.06      381.35      9.06 o 
   2  13   2      442.63      460.94      7.50 o 
   3  13   2      114.23      100.79      5.50 o 
   4  13   2      315.52      326.87     14.79 o 
   5  13   2        0.02       -6.32      6.32 o 
  -5  14   2       52.98       62.41     14.98 o 
  -4  14   2        4.80       -1.98      3.70 o 
  -3  14   2      110.06      112.65      5.91 o 
  -2  14   2      821.53      782.43     11.98 o 
  -1  14   2      281.85      277.79      6.17 o 
   0  14   2       13.62       31.33      6.13 o 
   1  14   2       17.79       20.87      2.18 o 
   2  14   2      990.44      969.19     14.13 o 
   3  14   2      166.37      190.73      7.01 o 
   4  14   2       20.24       13.90      4.39 o 
   5  14   2      109.95      121.94     11.52 o 
  -5  15   2        7.43        9.98      6.52 o 
  -4  15   2      469.38      446.51     12.10 o 
  -3  15   2      193.77      177.62      7.11 o 
  -2  15   2        3.30        5.33      3.16 o 
  -1  15   2       17.10       18.33      3.13 o 
   0  15   2     1232.95     1198.41     14.29 o 
   1  15   2       53.12       60.20      3.04 o 
   2  15   2       69.36       80.76      4.13 o 
   3  15   2        6.77       12.22      3.48 o 
   4  15   2      164.00      148.92     10.99 o 
   5  15   2        0.25        0.89      6.86 o 
  -5  16   2       28.15       28.08      7.29 o 
  -4  16   2      196.35      177.66      8.43 o 
  -3  16   2       51.07       40.77      4.58 o 
  -2  16   2     1402.47     1365.18     21.47 o 
  -1  16   2       68.54       76.63      4.32 o 
   0  16   2        2.18        4.22      1.89 o 
   1  16   2       42.87       40.82      2.79 o 
   2  16   2      358.69      326.06     14.01 o 
   3  16   2      290.66      270.14     18.17 o 
   4  16   2       16.43       14.15      5.58 o 
   5  16   2       27.32       28.76      8.91 o 
  -4  17   2      381.43      361.19     11.39 o 
  -3  17   2        6.21       -0.18      4.11 o 
  -2  17   2      190.54      184.35      7.08 o 
  -1  17   2      756.48      767.54     12.26 o 
   0  17   2      151.07      159.04      5.09 o 
   1  17   2        0.23       -2.14      2.14 o 
   2  17   2      381.13      372.56      8.30 o 
   3  17   2      133.62      139.69      6.99 o 
   4  17   2      212.56      200.66     13.31 o 
  -4  18   2       38.79       38.54      5.77 o 
  -3  18   2        5.19        8.27      4.00 o 
  -2  18   2      226.04      238.56      8.68 o 
  -1  18   2     1528.57     1487.13     19.96 o 
   0  18   2      279.52      275.70      8.85 o 
   1  18   2       30.83       28.08      3.20 o 
   2  18   2       83.83      104.68      5.01 o 
   3  18   2      220.81      233.67      8.41 o 
   4  18   2       25.43       23.63     10.40 o 
  -4  19   2        0.20        0.01      5.51 o 
  -3  19   2        2.45        4.26      3.96 o 
  -2  19   2       12.82       24.95      4.10 o 
  -1  19   2       35.84       44.69      3.71 o 
   0  19   2        3.41       11.43      2.80 o 
   1  19   2       11.87       14.72      3.00 o 
   2  19   2       25.89       24.70      3.51 o 
   3  19   2       13.10        9.72      5.14 o 
   4  19   2        4.42        4.78     13.21 o 
  -4  20   2       18.05       13.56      6.07 o 
  -3  20   2       19.38       19.05      5.19 o 
  -2  20   2      846.09      840.13     16.61 o 
  -1  20   2       24.72       20.12      3.79 o 
   0  20   2      297.85      305.27     14.03 o 
   1  20   2       78.88       88.29      4.81 o 
   2  20   2      953.03      892.20     14.84 o 
   3  20   2       56.92       54.05      6.77 o 
   4  20   2       10.56        4.43      7.92 o 
  -4  21   2       80.13       82.49     10.17 o 
  -3  21   2       11.92        7.46      4.79 o 
  -2  21   2       26.62       24.29      6.99 o 
  -1  21   2       25.61       27.37      4.27 o 
   0  21   2       51.07       67.70      5.05 o 
   1  21   2      280.11      277.02      8.69 o 
   2  21   2       38.75       39.49      4.24 o 
   3  21   2       49.84       50.55      7.01 o 
   4  21   2       32.00       22.75     12.36 o 
  -3  22   2       30.93       46.49      6.16 o 
  -2  22   2      552.64      542.94     21.60 o 
  -1  22   2      294.36      293.79      9.47 o 
   0  22   2      465.11      474.79     13.08 o 
   1  22   2      129.60      133.41      7.06 o 
   2  22   2      398.05      382.42      9.98 o 
   3  22   2       78.53       72.04      7.92 o 
  -3  23   2      200.98      225.19     10.16 o 
  -2  23   2       12.69       13.38      4.51 o 
  -1  23   2        1.29        5.48      4.32 o 
   0  23   2        1.45        4.44      3.73 o 
   1  23   2      199.36      214.98      8.39 o 
   2  23   2        3.39        6.31      5.06 o 
   3  23   2        0.60       -1.34      5.52 o 
  -3  24   2       31.55       26.66      5.99 o 
  -2  24   2      116.70      131.50      8.76 o 
  -1  24   2       49.41       43.66      8.44 o 
   0  24   2       10.92       16.14      4.97 o 
   1  24   2       10.60       15.08      4.45 o 
   2  24   2      166.72      153.97      9.19 o 
   3  24   2       32.30       21.80      7.26 o 
  -3  25   2       41.61       43.95      6.90 o 
  -2  25   2      116.01      110.58      9.65 o 
  -1  25   2       77.76       67.09      7.12 o 
   0  25   2      127.86      150.38      9.17 o 
   1  25   2       26.57       34.22      5.42 o 
   2  25   2        5.84        0.72      5.46 o 
  -2  26   2        9.51        9.77      5.95 o 
  -1  26   2        5.27        9.19      5.60 o 
   0  26   2       67.26       70.77      7.51 o 
   1  26   2      160.96      154.52      8.46 o 
   2  26   2       10.66        7.21      6.03 o 
  -2  27   2       33.06       37.72      7.35 o 
  -1  27   2       14.13       16.27      6.44 o 
   0  27   2      113.04      110.34      9.85 o 
   1  27   2      194.38      222.69     18.83 o 
   2  27   2        0.26        4.74      8.32 o 
  -1  28   2       56.58       55.14      7.89 o 
   0  28   2        6.17       23.52      6.84 o 
   1  28   2       16.39       20.03      8.63 o 
  -5   0   3       12.63        8.99      8.43 o 
  -3   0   3     1025.83      950.87     16.92 o 
  -1   0   3     2074.97     2116.79     29.07 o 
   1   0   3     4281.33     4112.74     66.95 o 
   3   0   3        3.50        0.75      2.27 o 
   5   0   3      593.87      539.14     18.40 o 
  -5   1   3        6.68        2.29      3.47 o 
  -4   1   3       12.12       14.37      3.31 o 
  -3   1   3       32.02       37.97      4.18 o 
  -2   1   3      656.49      632.93      9.01 o 
  -1   1   3     1761.28     1847.00     18.17 o 
   0   1   3     1076.13     1130.71     11.35 o 
   1   1   3     2318.58     2294.12     31.66 o 
   2   1   3     2226.92     2222.46     24.73 o 
   3   1   3       73.18       70.74      2.85 o 
   4   1   3       55.72       55.32      4.47 o 
   5   1   3      105.61      107.89      9.97 o 
  -5   2   3       61.06       62.86      5.66 o 
  -4   2   3       34.50       37.23      3.38 o 
  -3   2   3     2038.64     1976.21     21.41 o 
  -2   2   3      174.15      180.13      3.63 o 
  -1   2   3        6.07        9.36      1.01 o 
   0   2   3        7.12        8.31      0.89 o 
   1   2   3     7663.51     7836.77     86.18 o 
   2   2   3      593.42      638.61      8.46 o 
   3   2   3      411.67      391.47      7.40 o 
   4   2   3       15.66       22.48      5.11 o 
   5   2   3     1237.57     1228.06     21.59 o 
  -5   3   3      130.91      149.45      7.28 o 
  -4   3   3      770.85      737.62     11.03 o 
  -3   3   3       42.47       55.30      2.91 o 
  -2   3   3       14.47       17.01      2.18 o 
  -1   3   3     1061.19     1090.99     11.42 o 
   0   3   3       58.08       50.41      1.95 o 
   1   3   3      798.19      811.40     10.45 o 
   2   3   3        6.39       -0.24      1.03 o 
   3   3   3      974.03      926.55     21.37 o 
   4   3   3     1326.72     1260.39     20.49 o 
   5   3   3        1.17       -0.79      3.65 o 
  -6   4   3       67.55       66.31     16.86 o 
  -5   4   3       27.88       26.14      4.76 o 
  -4   4   3        0.01       -1.59      2.89 o 
  -3   4   3     1445.69     1344.87     15.62 o 
  -2   4   3      218.56      229.50      4.06 o 
  -1   4   3     1465.15     1601.58     19.11 o 
   0   4   3      541.61      563.59      6.47 o 
   1   4   3     2549.85     2475.67     24.04 o 
   2   4   3       30.48       30.35      2.60 o 
   3   4   3      100.71      113.30      4.31 o 
   4   4   3      679.17      653.79     13.24 o 
   5   4   3      184.08      201.80      8.38 o 
  -6   5   3        2.72       12.63      8.62 o 
  -5   5   3      441.46      425.06     11.48 o 
  -4   5   3        0.33       -2.25      2.25 o 
  -3   5   3       30.59       34.68      2.46 o 
  -2   5   3     1243.04     1273.01     13.94 o 
  -1   5   3     3409.96     3370.90     36.39 o 
   0   5   3     2780.29     2777.88     26.49 o 
   1   5   3       29.68       30.79      1.54 o 
   2   5   3      436.79      450.17      6.36 o 
   3   5   3       90.18       75.37      3.68 o 
   4   5   3        8.34        3.76      3.03 o 
   5   5   3        3.59        2.11      3.70 o 
  -5   6   3        0.03       -4.23      4.23 o 
  -4   6   3      222.46      212.56      7.43 o 
  -3   6   3      420.65      385.80      7.37 o 
  -2   6   3       35.16       34.30      1.89 o 
  -1   6   3        0.27        0.47      1.02 o 
   0   6   3      766.77      723.91      8.19 o 
   1   6   3     1462.60     1413.64     14.78 o 
   2   6   3       25.31       22.19      1.74 o 
   3   6   3      431.23      462.37      8.56 o 
   4   6   3       11.16       10.19      3.23 o 
   5   6   3      103.65      114.75     14.68 o 
  -5   7   3       68.17       83.41      6.54 o 
  -4   7   3       98.87      100.16      8.80 o 
  -3   7   3        9.46        6.66      2.18 o 
  -2   7   3     2536.52     2627.48     26.22 o 
  -1   7   3     1380.99     1288.27     18.35 o 
   0   7   3      628.58      671.46      9.84 o 
   1   7   3      167.27      181.62      4.02 o 
   2   7   3       82.08       92.70      2.94 o 
   3   7   3     2064.38     2049.88     24.90 o 
   4   7   3       21.80       18.86      3.62 o 
   5   7   3       74.36       79.09      7.45 o 
  -5   8   3      128.70      123.36      9.34 o 
  -4   8   3       40.40       36.07      5.06 o 
  -3   8   3      205.86      184.97      6.47 o 
  -2   8   3      880.37      905.14     12.84 o 
  -1   8   3      244.32      269.71      4.75 o 
   0   8   3     1714.11     1838.52     22.84 o 
   1   8   3      191.63      194.44      3.90 o 
   2   8   3       49.25       53.54      2.40 o 
   3   8   3      347.42      336.76      7.99 o 
   4   8   3      174.30      165.73      6.97 o 
   5   8   3       29.41       26.51      5.92 o 
  -5   9   3      404.36      414.44     29.47 o 
  -4   9   3       10.73        7.03      4.14 o 
  -3   9   3      318.64      306.90      6.72 o 
  -2   9   3     1052.36     1080.14     13.98 o 
  -1   9   3     3640.74     3444.13     37.67 o 
   0   9   3      213.07      225.59      3.98 o 
   1   9   3     1528.52     1612.05     17.16 o 
   2   9   3       18.39       13.92      1.91 o 
   3   9   3      337.56      344.34      7.53 o 
   4   9   3       16.22       11.99      4.22 o 
   5   9   3       29.30       39.93      7.95 o 
  -5  10   3       29.12       29.95      6.53 o 
  -4  10   3        0.03       -0.59      3.37 o 
  -3  10   3      145.03      133.84      5.77 o 
  -2  10   3      293.26      272.35      5.88 o 
  -1  10   3      659.74      694.35      9.66 o 
   0  10   3      595.62      594.33      7.72 o 
   1  10   3      457.02      442.52      7.16 o 
   2  10   3      825.01      792.31     12.15 o 
   3  10   3      109.47      113.31      4.71 o 
   4  10   3      243.05      240.81      8.34 o 
   5  10   3        2.17       -0.42      4.52 o 
  -5  11   3      253.82      257.22     11.98 o 
  -4  11   3      116.48      107.90      9.33 o 
  -3  11   3      142.31      133.04      5.94 o 
  -2  11   3       92.19      102.02      3.63 o 
  -1  11   3     3301.43     3204.10     34.87 o 
   0  11   3        0.34        3.11      1.37 o 
   1  11   3      285.79      303.59      5.85 o 
   2  11   3      405.26      383.82      6.56 o 
   3  11   3      977.79      996.79     14.82 o 
   4  11   3        1.40        4.30      3.47 o 
   5  11   3       23.40       27.01      6.16 o 
  -5  12   3       15.90       11.45      6.26 o 
  -4  12   3        5.71        2.49      3.66 o 
  -3  12   3        2.31        3.40      3.07 o 
  -2  12   3        0.12        0.37      1.82 o 
  -1  12   3       30.72       38.62      2.58 o 
   0  12   3      315.66      337.20      5.55 o 
   1  12   3       30.92       55.60      2.94 o 
   2  12   3      350.77      333.93      6.18 o 
   3  12   3       25.61       35.90      5.05 o 
   4  12   3       14.69       17.93      4.32 o 
   5  12   3        2.06        0.85      5.27 o 
  -5  13   3      200.59      205.13     11.62 o 
  -4  13   3       20.64        5.31      3.91 o 
  -3  13   3     1233.49     1189.10     19.83 o 
  -2  13   3      761.43      728.29     13.33 o 
  -1  13   3      775.63      693.64     10.38 o 
   0  13   3      127.73      128.40      3.56 o 
   1  13   3      813.67      817.47     10.77 o 
   2  13   3      125.51      124.46      4.19 o 
   3  13   3      406.40      427.21     11.65 o 
   4  13   3       56.00       53.52      5.45 o 
   5  13   3      120.90      171.96     18.54 o 
  -5  14   3        8.49       13.83      6.32 o 
  -4  14   3        8.27       -2.52      3.81 o 
  -3  14   3      229.70      233.00      7.92 o 
  -2  14   3      651.67      644.82     12.68 o 
  -1  14   3      447.69      425.98      7.78 o 
   0  14   3      992.61     1058.56     14.47 o 
   1  14   3      549.55      535.95      8.20 o 
   2  14   3      507.34      495.62      8.13 o 
   3  14   3        0.30       -3.13      3.13 o 
   4  14   3        0.85        1.66      4.00 o 
   5  14   3       56.35       44.15      8.88 o 
  -5  15   3      112.23      102.81      9.91 o 
  -4  15   3       62.72       63.23      5.95 o 
  -3  15   3      185.01      186.71      7.43 o 
  -2  15   3      171.61      173.90      6.56 o 
  -1  15   3      628.20      602.96     10.00 o 
   0  15   3        3.44        3.58      1.81 o 
   1  15   3      185.71      175.95      4.71 o 
   2  15   3       10.38       12.43      2.66 o 
   3  15   3      144.07      138.37      7.65 o 
   4  15   3        1.40       -0.42      4.16 o 
   5  15   3      123.45      107.67     16.30 o 
  -5  16   3        0.08       -2.56      6.19 o 
  -4  16   3      128.57      103.82      7.06 o 
  -3  16   3      538.57      540.78     12.64 o 
  -2  16   3        1.66        2.50      3.41 o 
  -1  16   3     1113.66     1042.34     14.82 o 
   0  16   3       29.53       32.56      2.60 o 
   1  16   3      572.84      550.05      8.72 o 
   2  16   3       70.59       70.72      4.49 o 
   3  16   3       47.18       51.36      5.50 o 
   4  16   3       29.10       28.27      5.32 o 
  -4  17   3       57.49       57.04      6.06 o 
  -3  17   3       82.34       84.70      6.00 o 
  -2  17   3        1.09        2.60      3.07 o 
  -1  17   3      393.46      393.70      8.21 o 
   0  17   3        1.26        2.28      1.99 o 
   1  17   3      366.28      351.47      7.25 o 
   2  17   3      667.55      629.71     11.32 o 
   3  17   3       28.61       29.09      5.08 o 
   4  17   3        3.06       -1.12      5.52 o 
  -4  18   3        9.44        2.11      4.55 o 
  -3  18   3      425.90      412.01     14.76 o 
  -2  18   3      269.39      273.60     12.73 o 
  -1  18   3      658.05      659.15     15.49 o 
   0  18   3       84.84       98.03      4.60 o 
   1  18   3      752.03      719.61     12.09 o 
   2  18   3      201.21      213.54      6.56 o 
   3  18   3       45.73       56.96      6.01 o 
   4  18   3       21.58       15.57      6.01 o 
  -4  19   3        6.77        3.59      5.00 o 
  -3  19   3       39.03       35.93      5.11 o 
  -2  19   3       75.56       75.10      5.51 o 
  -1  19   3       60.05       60.15      4.90 o 
   0  19   3      755.32      775.67     12.76 o 
   1  19   3       33.96       38.41      5.52 o 
   2  19   3        6.80        9.62      3.53 o 
   3  19   3       95.18       77.19      6.69 o 
   4  19   3       43.86       30.31      9.26 o 
  -4  20   3       71.62       76.45      8.75 o 
  -3  20   3      633.88      713.24     34.28 o 
  -2  20   3       73.65       79.20      6.26 o 
  -1  20   3       62.79       62.87      5.03 o 
   0  20   3      112.34      122.13      5.36 o 
   1  20   3      713.55      675.96     13.60 o 
   2  20   3      251.69      245.14      8.20 o 
   3  20   3        1.19        3.21      4.06 o 
   4  20   3       34.21       23.00      7.01 o 
  -4  21   3        4.97        2.78      5.24 o 
  -3  21   3      180.99      177.69      8.98 o 
  -2  21   3        1.47       -1.06      3.62 o 
  -1  21   3      193.36      209.53      8.62 o 
   0  21   3      163.78      183.29      7.41 o 
   1  21   3       68.81       79.55      7.71 o 
   2  21   3       80.86       85.16     10.31 o 
   3  21   3       30.97       36.64      6.42 o 
   4  21   3      232.05      236.57     18.41 o 
  -3  22   3       65.19       59.77      6.49 o 
  -2  22   3      259.36      239.79      9.27 o 
  -1  22   3      156.93      165.54      8.11 o 
   0  22   3      299.18      305.75     11.02 o 
   1  22   3       18.36       15.70      4.11 o 
   2  22   3        6.39        9.43      4.09 o 
   3  22   3      132.13      118.45     16.92 o 
  -3  23   3        0.39       -2.90      4.77 o 
  -2  23   3        4.62        7.04      4.47 o 
  -1  23   3       90.88      112.40      6.79 o 
   0  23   3      114.57      120.71      9.30 o 
   1  23   3       54.96       59.76      5.47 o 
   2  23   3       28.21       21.89      4.96 o 
   3  23   3       60.87       56.88      7.54 o 
  -3  24   3      181.04      182.65     17.11 o 
  -2  24   3        7.87       12.50      5.06 o 
  -1  24   3      147.74      152.26      9.17 o 
   0  24   3       75.85       88.75      7.43 o 
   1  24   3      886.91      919.30     18.05 o 
   2  24   3       24.73       16.48      5.71 o 
   3  24   3       45.00       38.27     11.11 o 
  -2  25   3       70.57       75.78      7.07 o 
  -1  25   3      140.80      146.02     15.21 o 
   0  25   3      284.12      295.46     12.20 o 
   1  25   3       41.41       40.84      6.58 o 
   2  25   3        3.16        6.74      7.15 o 
  -2  26   3       54.02       49.69      7.55 o 
  -1  26   3      120.18      132.37      9.36 o 
   0  26   3       44.08       39.59      6.50 o 
   1  26   3        3.13        6.17      5.62 o 
   2  26   3        1.73        1.48      8.15 o 
  -1  27   3      133.89      112.23     14.48 o 
   0  27   3       54.03       52.10      7.41 o 
   1  27   3      118.11       99.63      8.96 o 
  -1  28   3       52.10       46.07      9.93 o 
   0  28   3        0.26        7.43      6.06 o 
   1  28   3        0.39        3.24      8.32 o 
  -4   0   4      383.95      373.40     15.43 o 
  -2   0   4       63.40       75.20      5.06 o 
   0   0   4     6909.97     6848.86    118.57 o 
   2   0   4      314.15      397.65     11.10 o 
   4   0   4      902.68      831.82     37.09 o 
  -5   1   4       78.51       85.70      6.73 o 
  -4   1   4       73.04       75.37      4.51 o 
  -3   1   4      670.86      694.92      9.68 o 
  -2   1   4      896.02      914.27     10.76 o 
  -1   1   4      911.54      866.95      9.66 o 
   0   1   4      319.99      316.99      4.42 o 
   1   1   4      870.64      849.08     10.45 o 
   2   1   4       71.14       85.97      2.90 o 
   3   1   4      312.46      275.47      7.21 o 
   4   1   4       60.37       60.63      4.81 o 
   5   1   4      926.85      898.75     20.57 o 
  -6   2   4       36.78       21.92     14.61 o 
  -5   2   4      145.33      154.30      9.02 o 
  -4   2   4     1236.59     1177.16     17.04 o 
  -3   2   4        7.45        8.35      2.09 o 
  -2   2   4      459.32      453.22      8.59 o 
  -1   2   4       48.43       70.52      2.10 o 
   0   2   4     5552.21     5650.40     52.19 o 
   1   2   4     1328.06     1389.98     15.85 o 
   2   2   4     2274.16     2312.23     34.25 o 
   3   2   4       37.97       41.10      2.92 o 
   4   2   4     2130.84     2012.05     29.14 o 
   5   2   4        0.54        1.67      3.79 o 
  -6   3   4       16.07       16.30     14.05 o 
  -5   3   4      130.27      135.62      7.38 o 
  -4   3   4       42.83       40.90      4.48 o 
  -3   3   4       99.05       92.81      4.04 o 
  -2   3   4      122.24      119.55      2.97 o 
  -1   3   4      847.40      868.32      9.59 o 
   0   3   4     4317.53     4361.41     40.75 o 
   1   3   4     3119.55     3289.35     34.62 o 
   2   3   4     1546.45     1682.18     49.52 o 
   3   3   4        3.68        6.52      2.20 o 
   4   3   4      274.77      265.80     11.11 o 
   5   3   4       13.13       17.04      4.44 o 
  -5   4   4       88.41       94.53      6.58 o 
  -4   4   4      787.02      772.91     12.89 o 
  -3   4   4        3.64        5.93      2.20 o 
  -2   4   4      576.28      608.59      7.83 o 
  -1   4   4     1658.80     1727.13     25.60 o 
   0   4   4     2765.80     2658.00     25.64 o 
   1   4   4      135.50      139.06      2.82 o 
   2   4   4       45.87       49.56      2.55 o 
   3   4   4      965.86      935.66     13.49 o 
   4   4   4       61.29       81.43      5.76 o 
   5   4   4       28.29       24.70      4.66 o 
  -5   5   4       22.43       18.89      4.64 o 
  -4   5   4        1.30        6.06      3.81 o 
  -3   5   4      472.75      451.59      7.30 o 
  -2   5   4      640.35      600.73      7.76 o 
  -1   5   4       51.37       39.56      1.94 o 
   0   5   4      256.72      292.49      4.36 o 
   1   5   4      710.84      669.42      8.09 o 
   2   5   4     2182.02     2184.28     29.60 o 
   3   5   4       35.24       29.73      2.92 o 
   4   5   4       69.96       72.43      4.96 o 
   5   5   4        5.21        3.06      3.84 o 
  -5   6   4       40.28       45.52      5.76 o 
  -4   6   4      177.77      174.03      7.00 o 
  -3   6   4      859.02      832.28     11.52 o 
  -2   6   4      163.99      155.29      4.23 o 
  -1   6   4     1257.67     1302.19     15.49 o 
   0   6   4     1786.39     1803.52     19.93 o 
   1   6   4      504.28      516.61      6.80 o 
   2   6   4      831.59      794.78      9.82 o 
   3   6   4      656.24      681.38     11.06 o 
   4   6   4      181.45      194.93      8.60 o 
   5   6   4       46.35       33.77      6.16 o 
  -5   7   4      308.50      293.29     10.95 o 
  -4   7   4        0.37       -0.38      3.60 o 
  -3   7   4       83.00       92.23      4.06 o 
  -2   7   4     3898.37     3921.70     46.72 o 
  -1   7   4        0.07        3.43      1.24 o 
   0   7   4      749.38      858.90      9.85 o 
   1   7   4       78.82       76.01      2.53 o 
   2   7   4     2115.73     1974.86     20.85 o 
   3   7   4     1582.96     1562.86     20.31 o 
   4   7   4        1.84        2.37      2.99 o 
   5   7   4        1.62        2.78      4.54 o 
  -5   8   4       46.38       57.40      6.04 o 
  -4   8   4        2.94        5.34      3.33 o 
  -3   8   4       15.97       11.66      3.01 o 
  -2   8   4      820.53      868.90     13.03 o 
  -1   8   4      216.11      173.49      3.85 o 
   0   8   4      155.77      143.15      3.11 o 
   1   8   4       35.26       42.78      2.39 o 
   2   8   4      121.79      118.30      3.41 o 
   3   8   4     1604.93     1574.00     20.52 o 
   4   8   4       20.08       15.78      3.56 o 
   5   8   4        5.11        2.73      4.85 o 
  -5   9   4        2.61        3.56      4.66 o 
  -4   9   4       56.93       49.90      4.73 o 
  -3   9   4      147.05      135.50      8.94 o 
  -2   9   4     1285.92     1148.03     17.53 o 
  -1   9   4      807.17      844.85     14.24 o 
   0   9   4      758.42      709.59      8.77 o 
   1   9   4        1.39        1.87      1.33 o 
   2   9   4     1145.02     1036.79     12.60 o 
   3   9   4      167.89      177.93      5.73 o 
   4   9   4       74.86       69.70      5.24 o 
   5   9   4       40.31       44.77     16.78 o 
  -5  10   4       81.45       80.31      6.67 o 
  -4  10   4        0.56       -1.38      3.20 o 
  -3  10   4       20.07       20.85      5.19 o 
  -2  10   4      311.81      320.66      7.91 o 
  -1  10   4     3062.07     3104.77     30.41 o 
   0  10   4        5.86       16.85      1.60 o 
   1  10   4     1726.87     1768.12     18.92 o 
   2  10   4       18.72       17.24      2.00 o 
   3  10   4        7.96        8.80      2.46 o 
   4  10   4      123.86      119.29      7.67 o 
   5  10   4       55.73       64.36     10.93 o 
  -5  11   4        4.50        5.37      4.81 o 
  -4  11   4      350.41      332.60      9.91 o 
  -3  11   4     1184.32     1108.64     18.57 o 
  -2  11   4     2794.63     2578.58     41.84 o 
  -1  11   4      145.74      144.52      4.60 o 
   0  11   4      120.43      126.85      4.06 o 
   1  11   4      158.71      158.68      3.95 o 
   2  11   4      837.64      777.70     10.47 o 
   3  11   4       17.01       17.14      2.83 o 
   4  11   4      617.95      573.95     20.05 o 
   5  11   4       43.02       42.87     10.24 o 
  -5  12   4        7.97        3.54      5.89 o 
  -4  12   4      187.32      176.24      9.59 o 
  -3  12   4      202.00      201.25      7.43 o 
  -2  12   4     2098.98     1956.50     27.30 o 
  -1  12   4      608.24      596.55      9.17 o 
   0  12   4      770.67      739.27      9.53 o 
   1  12   4       27.36       41.71      2.75 o 
   2  12   4      412.04      391.94      6.87 o 
   3  12   4       96.47      101.42      4.75 o 
   4  12   4       47.84       57.30      8.22 o 
   5  12   4      148.96      195.63     13.13 o 
  -5  13   4       26.10       40.92      7.68 o 
  -4  13   4      315.90      292.10     13.63 o 
  -3  13   4      187.33      185.21      9.15 o 
  -2  13   4      748.65      709.52     13.53 o 
  -1  13   4       16.51       15.92      2.19 o 
   0  13   4      903.57      928.64     11.54 o 
   1  13   4      827.07      788.90     12.61 o 
   2  13   4       23.98       26.66      2.47 o 
   3  13   4       63.35       65.28      4.90 o 
   4  13   4       48.40       41.38      5.69 o 
   5  13   4      193.87      195.23     11.84 o 
  -5  14   4       12.81       21.55      6.95 o 
  -4  14   4      309.04      297.71     14.76 o 
  -3  14   4       45.36       48.45      4.79 o 
  -2  14   4       46.21       50.53      4.27 o 
  -1  14   4      208.95      214.70      5.95 o 
   0  14   4     1458.19     1380.68     16.84 o 
   1  14   4     1268.35     1243.50     15.01 o 
   2  14   4      104.10      106.52      4.08 o 
   3  14   4       80.74       72.66      5.10 o 
   4  14   4       73.17       90.25      7.42 o 
   5  14   4        5.68       17.42     12.93 o 
  -5  15   4        0.01        6.76      6.47 o 
  -4  15   4        2.11        5.41      4.31 o 
  -3  15   4      609.77      593.61     13.35 o 
  -2  15   4      683.98      639.56     12.97 o 
  -1  15   4      230.95      218.30      6.88 o 
   0  15   4        8.80        5.74      1.98 o 
   1  15   4     1385.94     1332.07     16.00 o 
   2  15   4      634.70      649.94     12.39 o 
   3  15   4      104.35      105.80      6.11 o 
   4  15   4       43.76       55.51      6.99 o 
  -4  16   4      279.17      316.62     15.42 o 
  -3  16   4      198.64      211.94     14.60 o 
  -2  16   4       26.84       28.39      3.79 o 
  -1  16   4      552.84      527.98     14.52 o 
   0  16   4      475.70      447.86      7.75 o 
   1  16   4      535.53      490.42      8.26 o 
   2  16   4        0.08       -1.44      2.22 o 
   3  16   4        9.49        4.65      4.74 o 
   4  16   4       51.06       61.28      9.28 o 
  -4  17   4      740.14      758.19     17.10 o 
  -3  17   4      111.03      112.17      6.65 o 
  -2  17   4      161.95      160.93      6.95 o 
  -1  17   4      702.46      685.15     13.48 o 
   0  17   4      569.98      586.23     10.30 o 
   1  17   4      358.36      344.35      7.20 o 
   2  17   4       73.05       67.70      5.31 o 
   3  17   4       42.72       37.92      4.79 o 
   4  17   4       73.84       93.63      8.42 o 
  -4  18   4      116.58       95.15      7.35 o 
  -3  18   4      265.15      268.08      9.39 o 
  -2  18   4      182.05      181.97      8.14 o 
  -1  18   4        5.05        5.90      3.13 o 
   0  18   4      879.91      907.93     14.02 o 
   1  18   4       35.51       29.73      2.99 o 
   2  18   4       89.64       86.83      5.47 o 
   3  18   4        0.00        0.10      3.75 o 
   4  18   4        0.14        2.36      5.60 o 
  -4  19   4       29.51       32.52      5.96 o 
  -3  19   4       32.54       35.23      5.05 o 
  -2  19   4       53.53       52.09      5.05 o 
  -1  19   4       85.90       82.81      8.11 o 
   0  19   4      774.06      809.88     13.30 o 
   1  19   4       64.18       62.69      4.18 o 
   2  19   4       18.34       14.76      3.61 o 
   3  19   4        7.17       10.67      4.27 o 
   4  19   4      109.92      112.29     26.13 o 
  -4  20   4      224.05      234.85     18.82 o 
  -3  20   4       48.84       48.85      5.90 o 
  -2  20   4       55.80       61.80      5.61 o 
  -1  20   4      408.22      397.47     12.25 o 
   0  20   4      793.82      802.57     17.31 o 
   1  20   4       89.13       87.43      5.43 o 
   2  20   4      192.65      174.05      7.43 o 
   3  20   4      207.87      209.10     16.24 o 
   4  20   4       99.88      113.91     11.90 o 
  -4  21   4        6.95        1.33      5.33 o 
  -3  21   4       39.01       38.55      5.87 o 
  -2  21   4        5.48       13.56      4.62 o 
  -1  21   4       86.31       91.55      8.85 o 
   0  21   4      458.90      475.68     13.83 o 
   1  21   4      192.13      207.64      8.84 o 
   2  21   4       67.90       50.84      5.23 o 
   3  21   4       60.55       59.36      6.30 o 
  -3  22   4      169.06      201.08     12.85 o 
  -2  22   4      256.82      269.39     11.11 o 
  -1  22   4      131.57      146.25      7.36 o 
   0  22   4        3.22        5.41      4.55 o 
   1  22   4       15.67       17.49      4.20 o 
   2  22   4      104.92      103.92      7.87 o 
   3  22   4       43.55       28.90      6.59 o 
  -3  23   4        4.59        9.53      5.48 o 
  -2  23   4      187.95      190.61     10.74 o 
  -1  23   4      316.65      315.60     10.46 o 
   0  23   4       32.05       24.56      5.27 o 
   1  23   4       28.71       25.99      5.96 o 
   2  23   4       35.50       30.89      5.91 o 
   3  23   4       32.36       34.67      7.14 o 
  -3  24   4        4.65        3.43      5.79 o 
  -2  24   4      158.13      162.69      8.77 o 
  -1  24   4       28.72       31.86      6.15 o 
   0  24   4       79.55       73.88      7.12 o 
   1  24   4      357.91      381.95     20.22 o 
   2  24   4      204.81      209.67     19.72 o 
   3  24   4       35.12       27.07      7.34 o 
  -2  25   4      136.65      147.26     13.79 o 
  -1  25   4      119.42      125.21     12.03 o 
   0  25   4       49.25       49.27      6.64 o 
   1  25   4       75.06       69.06      7.42 o 
   2  25   4        2.43        3.12      5.99 o 
  -2  26   4      116.93      126.08     15.28 o 
  -1  26   4       21.05       27.87      6.38 o 
   0  26   4       40.21       37.25      6.77 o 
   1  26   4       32.74       33.76      7.01 o 
   2  26   4      214.56      206.24     20.79 o 
  -1  27   4       54.50       61.28     12.19 o 
   0  27   4       21.34       18.94      6.44 o 
   1  27   4       23.73       29.54      6.99 o 
   0  28   4       11.52        9.98      6.50 o 
  -5   0   5     1610.31     1657.21     53.39 o 
  -3   0   5       67.71       68.71      4.51 o 
  -1   0   5     1582.96     1538.41     22.68 o 
   1   0   5      115.16       91.90      3.08 o 
   3   0   5      439.34      417.08     13.27 o 
   5   0   5       28.75       35.91      8.71 o 
  -5   1   5       16.24       15.04      4.97 o 
  -4   1   5      611.98      604.98     12.38 o 
  -3   1   5       73.54       69.42      3.27 o 
  -2   1   5       70.73       69.66      2.59 o 
  -1   1   5      171.16      173.09      3.53 o 
   0   1   5     2340.83     2379.39     23.32 o 
   1   1   5        8.14        6.04      1.26 o 
   2   1   5      218.24      289.82      6.81 o 
   3   1   5       22.19       26.30      3.35 o 
   4   1   5       35.83       33.35      4.18 o 
   5   1   5      193.68      181.42      8.60 o 
  -5   2   5      469.85      448.10     14.25 o 
  -4   2   5      150.93      154.38      5.73 o 
  -3   2   5      598.14      601.11      9.57 o 
  -2   2   5     1243.39     1354.80     19.73 o 
  -1   2   5     4004.33     3978.17     37.94 o 
   0   2   5     1534.52     1565.95     16.05 o 
   1   2   5     6196.27     6477.16     60.57 o 
   2   2   5      350.89      345.46      7.18 o 
   3   2   5      971.76      960.61     16.15 o 
   4   2   5        6.10        8.19      3.28 o 
   5   2   5      397.64      390.81     11.41 o 
  -5   3   5        2.02        0.04      5.36 o 
  -4   3   5      680.34      668.90     11.90 o 
  -3   3   5      376.54      359.02      6.44 o 
  -2   3   5      281.57      259.80      5.11 o 
  -1   3   5     1085.78     1288.75     13.78 o 
   0   3   5     2096.00     2230.09     24.42 o 
   1   3   5      974.32      882.37     10.60 o 
   2   3   5      659.19      689.89     10.04 o 
   3   3   5      185.63      195.65      6.45 o 
   4   3   5     1747.80     1665.31     25.83 o 
   5   3   5      470.52      457.31     12.45 o 
  -5   4   5       13.66       16.12      4.68 o 
  -4   4   5       84.22       92.12      4.85 o 
  -3   4   5        3.59        5.58      2.28 o 
  -2   4   5      473.57      450.90      6.88 o 
  -1   4   5     1870.53     1915.83     19.43 o 
   0   4   5      103.02      111.69      2.68 o 
   1   4   5      148.15      196.32      3.54 o 
   2   4   5       57.85       70.24      3.20 o 
   3   4   5      733.44      710.19     13.26 o 
   4   4   5      424.62      428.45     10.85 o 
   5   4   5       24.70       19.91      4.71 o 
  -5   5   5       43.82       48.86      5.75 o 
  -4   5   5        3.86        2.05      3.23 o 
  -3   5   5     1477.29     1453.77     27.03 o 
  -2   5   5       42.95       40.40      3.10 o 
  -1   5   5      160.49      125.13      3.51 o 
   0   5   5      486.00      454.84      6.24 o 
   1   5   5      692.29      679.81      8.38 o 
   2   5   5      612.67      564.80     12.37 o 
   3   5   5       70.65       69.04      5.35 o 
   4   5   5       40.56       44.39      4.65 o 
   5   5   5       53.28       53.69      5.77 o 
  -5   6   5      127.85      140.16     11.34 o 
  -4   6   5        0.72        0.20      3.23 o 
  -3   6   5      119.51      118.34      5.08 o 
  -2   6   5     1512.76     1431.52     17.78 o 
  -1   6   5     1779.62     1921.88     22.04 o 
   0   6   5     1416.17     1448.47     15.38 o 
   1   6   5       66.31       52.97      2.58 o 
   2   6   5      372.46      370.96      6.92 o 
   3   6   5      639.45      588.15     10.18 o 
   4   6   5        2.12        2.81      2.92 o 
   5   6   5       17.96       16.66      4.95 o 
  -5   7   5      115.90      107.23      7.06 o 
  -4   7   5       94.92       98.98      6.87 o 
  -3   7   5     2629.51     2491.11     33.54 o 
  -2   7   5      193.74      201.93      4.81 o 
  -1   7   5     1831.08     1810.16     20.97 o 
   0   7   5     1644.48     1688.87     17.67 o 
   1   7   5     1377.87     1366.77     14.99 o 
   2   7   5        3.62        1.74      1.80 o 
   3   7   5     2453.24     2424.62     48.47 o 
   4   7   5       77.46       93.44      5.80 o 
   5   7   5       92.42      115.67      8.97 o 
  -5   8   5        9.27        6.19      4.42 o 
  -4   8   5       45.02       45.42      4.86 o 
  -3   8   5     2435.45     2334.28     32.07 o 
  -2   8   5     1123.65     1091.99     14.59 o 
  -1   8   5       82.84       62.83      2.93 o 
   0   8   5     2115.76     2329.96     23.51 o 
   1   8   5      434.59      443.88      6.58 o 
   2   8   5     1569.30     1560.19     19.54 o 
   3   8   5      299.50      299.84      7.24 o 
   4   8   5       38.94       36.63      4.30 o 
   5   8   5        9.13        5.93      5.24 o 
  -5   9   5       72.28       72.24      9.90 o 
  -4   9   5       42.23       39.84      4.76 o 
  -3   9   5       57.99       57.07      4.43 o 
  -2   9   5        6.88       16.17      2.72 o 
  -1   9   5      429.59      442.94      7.29 o 
   0   9   5       25.86       32.79      1.95 o 
   1   9   5     2366.46     2283.84     23.61 o 
   2   9   5      545.80      521.56      9.03 o 
   3   9   5      134.66      136.83      5.37 o 
   4   9   5       88.13       95.07      5.87 o 
   5   9   5       42.40       49.23      7.24 o 
  -5  10   5       30.92       32.22      5.55 o 
  -4  10   5      149.13      137.09      7.03 o 
  -3  10   5        3.26        6.35      3.08 o 
  -2  10   5     1039.44      977.43     24.98 o 
  -1  10   5       69.73       62.04      3.72 o 
   0  10   5      421.47      406.17      7.13 o 
   1  10   5      257.54      264.90      5.10 o 
   2  10   5      691.60      655.26     12.14 o 
   3  10   5       28.50       30.62      3.79 o 
   4  10   5      106.95      103.78      7.55 o 
   5  10   5       22.19       21.50      5.93 o 
  -5  11   5       34.49       34.71      5.88 o 
  -4  11   5      173.20      160.45      9.41 o 
  -3  11   5     2229.51     2165.47     30.86 o 
  -2  11   5       77.71       67.89      4.34 o 
  -1  11   5      274.96      275.89      6.61 o 
   0  11   5      655.56      671.51      8.98 o 
   1  11   5     2979.94     3015.13     30.53 o 
   2  11   5      471.22      436.61      8.34 o 
   3  11   5       43.53       50.36      3.91 o 
   4  11   5        1.32       -4.15      4.15 o 
   5  11   5      223.06      265.97     12.65 o 
  -5  12   5      238.88      263.81     11.11 o 
  -4  12   5      293.68      274.03     11.42 o 
  -3  12   5       22.41       26.24      3.91 o 
  -2  12   5      111.74      106.90      6.41 o 
  -1  12   5      775.15      785.52     15.98 o 
   0  12   5       50.84       46.44      2.57 o 
   1  12   5        0.35        3.47      1.81 o 
   2  12   5     3058.14     2955.27     34.03 o 
   3  12   5      136.25      145.77      5.65 o 
   4  12   5      242.29      232.53     11.10 o 
   5  12   5       16.16       21.77      6.38 o 
  -5  13   5       86.92      117.76      8.20 o 
  -4  13   5       60.48       64.19      5.92 o 
  -3  13   5        9.97        8.38      3.39 o 
  -2  13   5     2487.54     2369.30     32.65 o 
  -1  13   5      766.68      695.15     12.77 o 
   0  13   5      404.20      395.30      6.57 o 
   1  13   5      745.26      697.56     10.87 o 
   2  13   5       69.50       76.10      3.99 o 
   3  13   5       14.75       12.17      3.26 o 
   4  13   5       84.92      106.49      8.06 o 
   5  13   5       16.65       19.48      6.75 o 
  -5  14   5       18.45       10.75      5.64 o 
  -4  14   5        8.73        7.41      4.19 o 
  -3  14   5      273.83      280.02      8.96 o 
  -2  14   5      422.74      417.06     10.24 o 
  -1  14   5      833.81      822.42     14.54 o 
   0  14   5      169.43      156.88      4.23 o 
   1  14   5      314.27      305.46      6.17 o 
   2  14   5       28.73       27.87      3.06 o 
   3  14   5      133.92      131.93      6.31 o 
   4  14   5      141.16      167.92      9.40 o 
  -5  15   5      148.15      144.43     12.57 o 
  -4  15   5      169.94      183.56      9.98 o 
  -3  15   5       74.40       73.86      6.08 o 
  -2  15   5       38.63       31.22      3.79 o 
  -1  15   5      775.40      764.48     14.18 o 
   0  15   5      822.28      811.90     11.01 o 
   1  15   5       59.97       60.62      3.30 o 
   2  15   5        3.05        3.32      2.59 o 
   3  15   5      547.47      541.76     12.41 o 
   4  15   5      250.09      279.36     14.06 o 
  -4  16   5      342.20      326.71     11.50 o 
  -3  16   5        7.98       10.97      3.90 o 
  -2  16   5        1.62       -0.24      2.71 o 
  -1  16   5     2529.72     2407.19     33.30 o 
   0  16   5      269.87      263.76      6.58 o 
   1  16   5       27.22       27.57      2.85 o 
   2  16   5       10.75       14.68      3.50 o 
   3  16   5       71.41       77.93      5.73 o 
   4  16   5      374.74      384.64     13.60 o 
  -4  17   5      102.84       79.02      6.67 o 
  -3  17   5       58.28       57.37      5.43 o 
  -2  17   5        7.00        5.46      3.73 o 
  -1  17   5      704.39      683.56     13.84 o 
   0  17   5      492.78      521.27      9.64 o 
   1  17   5      254.92      267.74      6.92 o 
   2  17   5       11.69       11.90      3.50 o 
   3  17   5       73.32       59.44      5.47 o 
   4  17   5      123.18      127.83      9.40 o 
  -4  18   5       79.79       98.12     14.36 o 
  -3  18   5       68.30       70.01      9.41 o 
  -2  18   5        0.37        0.44      3.13 o 
  -1  18   5      138.95      136.30      6.65 o 
   0  18   5      540.44      556.53     12.06 o 
   1  18   5       10.58       10.11      2.56 o 
   2  18   5       86.39       85.55      5.52 o 
   3  18   5      577.99      559.58     19.55 o 
   4  18   5        1.56        5.14      5.91 o 
  -4  19   5      114.87      102.86     13.71 o 
  -3  19   5       44.98       43.03      5.48 o 
  -2  19   5       14.95       20.61      4.27 o 
  -1  19   5      113.92      115.46      6.24 o 
   0  19   5      647.00      697.66     14.23 o 
   1  19   5      126.30      137.59      5.44 o 
   2  19   5      126.62      128.09     11.03 o 
   3  19   5      105.21      106.75      8.43 o 
   4  19   5      139.77      123.33      9.73 o 
  -4  20   5       79.16       82.73      7.80 o 
  -3  20   5       91.36      107.71      7.62 o 
  -2  20   5       78.08       64.40      5.67 o 
  -1  20   5      113.96      106.14      6.38 o 
   0  20   5     1429.48     1460.02     25.14 o 
   1  20   5      378.81      386.78     10.19 o 
   2  20   5       59.85       60.14      5.33 o 
   3  20   5        7.71       14.35      4.79 o 
  -3  21   5      221.53      225.46     10.79 o 
  -2  21   5      154.54      142.16      7.58 o 
  -1  21   5       15.47       21.29      4.32 o 
   0  21   5        4.70       11.87      4.38 o 
   1  21   5       17.51       19.40      4.11 o 
   2  21   5       91.74      100.37      6.43 o 
   3  21   5      108.52      120.69      7.59 o 
  -3  22   5       81.49       75.87      7.71 o 
  -2  22   5        9.94       12.16      4.51 o 
  -1  22   5       95.75      100.19      6.58 o 
   0  22   5      167.25      169.91      9.12 o 
   1  22   5      237.93      244.18     20.73 o 
   2  22   5       82.86       90.18      7.55 o 
   3  22   5       10.68        3.41      4.95 o 
  -3  23   5       20.52       19.15      6.04 o 
  -2  23   5      111.74      110.88      7.49 o 
  -1  23   5       24.29       18.49      4.73 o 
   0  23   5        8.70        2.55      4.64 o 
   1  23   5      403.08      407.32     16.85 o 
   2  23   5       33.16       40.47      6.67 o 
   3  23   5        3.93        2.64      5.33 o 
  -3  24   5       24.05       18.57      7.54 o 
  -2  24   5       64.72       62.03      6.80 o 
  -1  24   5       28.76       21.46      5.18 o 
   0  24   5       13.86       10.03      5.29 o 
   1  24   5      391.53      400.75     13.90 o 
   2  24   5      133.67      152.42      9.50 o 
  -2  25   5      303.76      320.29     15.97 o 
  -1  25   5      143.91      137.72      9.68 o 
   0  25   5       42.08       35.62      6.38 o 
   1  25   5       25.38       28.21      6.27 o 
   2  25   5      341.64      371.67     18.54 o 
  -2  26   5       10.45       17.74      6.00 o 
  -1  26   5       14.74       11.43      6.16 o 
   0  26   5        1.19        4.08      7.45 o 
   1  26   5        2.45       10.31      5.91 o 
  -1  27   5       10.45       13.35      6.37 o 
   0  27   5       52.64       43.76      7.51 o 
   1  27   5       20.81       13.49      8.54 o 
  -4   0   6       30.33       28.37      6.55 o 
  -2   0   6     1396.30     1387.14     21.96 o 
   0   0   6        3.00        0.52      1.49 o 
   2   0   6      660.19      568.95     14.90 o 
   4   0   6       50.73       50.34      7.59 o 
  -5   1   6       30.70       41.33     15.17 o 
  -4   1   6       31.23       38.30      6.47 o 
  -3   1   6       10.38        9.85      3.23 o 
  -2   1   6      807.92      849.63     10.60 o 
  -1   1   6     3888.36     4013.92     42.24 o 
   0   1   6        0.02        1.07      1.21 o 
   1   1   6     1268.48     1276.89     15.54 o 
   2   1   6       67.43       72.83      3.90 o 
   3   1   6      579.21      536.61     11.29 o 
   4   1   6       30.20       24.32      3.77 o 
   5   1   6       24.64       23.42      4.98 o 
  -5   2   6      142.16      143.35     11.25 o 
  -4   2   6      601.41      616.08     13.86 o 
  -3   2   6      192.53      185.16      5.05 o 
  -2   2   6     3772.51     3829.75     40.90 o 
  -1   2   6      577.31      636.20     11.43 o 
   0   2   6      845.68      787.39      9.38 o 
   1   2   6       69.25       46.79      1.89 o 
   2   2   6      397.21      356.19      6.53 o 
   3   2   6        3.18        5.89      2.53 o 
   4   2   6      849.10      792.09     18.41 o 
   5   2   6        3.54        0.66      3.98 o 
  -5   3   6       92.63      108.58      8.71 o 
  -4   3   6     1088.46     1117.58     16.89 o 
  -3   3   6        7.31        7.60      2.48 o 
  -2   3   6      377.43      380.76      6.08 o 
  -1   3   6     1147.74     1060.90     12.13 o 
   0   3   6      270.72      235.96      4.23 o 
   1   3   6      302.00      370.87      6.69 o 
   2   3   6      331.39      377.52      8.36 o 
   3   3   6      473.82      428.45      9.96 o 
   4   3   6       15.02       12.10      3.67 o 
   5   3   6      121.67      120.07      7.48 o 
  -5   4   6       50.84       62.28      7.60 o 
  -4   4   6      827.12      806.90     15.56 o 
  -3   4   6      189.81      180.95      7.02 o 
  -2   4   6      167.20      137.19      3.95 o 
  -1   4   6     1751.69     1949.59     20.12 o 
   0   4   6      798.54      806.81      9.72 o 
   1   4   6      714.57      671.43      9.13 o 
   2   4   6      300.26      296.63      9.38 o 
   3   4   6       39.07       38.43      3.79 o 
   4   4   6      103.23      102.52      8.19 o 
   5   4   6        3.92        6.41      4.24 o 
  -5   5   6      139.82      152.74      9.79 o 
  -4   5   6       38.29       35.19      4.64 o 
  -3   5   6       14.72       10.56      2.72 o 
  -2   5   6        5.04        6.41      1.91 o 
  -1   5   6      776.39      763.03      9.32 o 
   0   5   6      516.86      455.88      6.46 o 
   1   5   6      135.60      112.37      3.03 o 
   2   5   6       82.15       82.53      3.48 o 
   3   5   6        5.92        5.12      2.57 o 
   4   5   6       57.06       49.65      4.83 o 
   5   5   6       19.71       23.75      5.25 o 
  -5   6   6        0.08        1.90      4.43 o 
  -4   6   6       55.62       58.45      5.10 o 
  -3   6   6     1679.68     1669.04     21.53 o 
  -2   6   6       42.86       40.57      2.80 o 
  -1   6   6      693.06      685.39     10.05 o 
   0   6   6     4222.88     4609.73     44.03 o 
   1   6   6     1013.09      895.96     10.79 o 
   2   6   6      124.78      137.20      5.50 o 
   3   6   6      268.15      259.86     14.11 o 
   4   6   6       67.65       73.83      5.39 o 
   5   6   6      222.86      235.31      9.81 o 
  -5   7   6       58.08       63.16      6.28 o 
  -4   7   6      658.41      661.60     14.16 o 
  -3   7   6       27.79       28.90      3.86 o 
  -2   7   6      128.62      128.21      5.40 o 
  -1   7   6       40.02       52.71      2.81 o 
   0   7   6     3285.49     3328.21     35.66 o 
   1   7   6        0.71        0.01      1.34 o 
   2   7   6      508.32      502.21      8.74 o 
   3   7   6     2116.62     2054.99     29.29 o 
   4   7   6      416.70      414.37     11.66 o 
   5   7   6       42.71       49.15      6.89 o 
  -5   8   6       40.90       37.78      5.81 o 
  -4   8   6       79.35       73.60      5.72 o 
  -3   8   6        2.40        4.59      2.99 o 
  -2   8   6       38.61       50.98      3.16 o 
  -1   8   6      103.31      116.53      4.57 o 
   0   8   6       42.11       43.78      2.21 o 
   1   8   6     1319.41     1274.05     14.57 o 
   2   8   6      131.33      141.72      4.70 o 
   3   8   6      158.68      164.17      6.65 o 
   4   8   6        0.03       -0.29      3.15 o 
   5   8   6       70.06       73.37      7.86 o 
  -5   9   6        0.02        3.93      4.75 o 
  -4   9   6      288.59      291.22      9.44 o 
  -3   9   6     1408.24     1373.16     29.69 o 
  -2   9   6      591.46      529.26     10.87 o 
  -1   9   6       80.41       77.64      5.18 o 
   0   9   6      755.55      720.98      9.32 o 
   1   9   6      273.09      257.35      5.09 o 
   2   9   6        2.47        1.12      2.01 o 
   3   9   6       10.64        7.66      2.99 o 
   4   9   6       78.32       95.87      9.39 o 
   5   9   6       42.94       38.43      6.81 o 
  -5  10   6        3.60        3.35      4.80 o 
  -4  10   6        1.18       -3.46      3.46 o 
  -3  10   6      527.60      514.31     13.06 o 
  -2  10   6       69.28       60.97      6.41 o 
  -1  10   6      151.82      132.78      4.11 o 
   0  10   6       19.51       26.67      2.06 o 
   1  10   6     1033.76      995.08     12.28 o 
   2  10   6      215.17      210.98      5.71 o 
   3  10   6        0.03       -0.88      2.59 o 
   4  10   6       20.92       20.39      4.37 o 
   5  10   6       85.32       90.83      8.85 o 
  -5  11   6       18.94       19.66      5.53 o 
  -4  11   6      148.71      133.70      7.25 o 
  -3  11   6       91.96       93.01      8.35 o 
  -2  11   6     1822.45     1762.00     25.55 o 
  -1  11   6       12.27       16.17      2.15 o 
   0  11   6      410.71      414.48     10.60 o 
   1  11   6        0.26       -1.01      1.62 o 
   2  11   6     3331.82     3210.82     36.59 o 
   3  11   6        5.86        8.35      3.27 o 
   4  11   6        1.68        0.19      4.05 o 
   5  11   6       60.18       68.46      7.93 o 
  -5  12   6       18.04       21.11      6.01 o 
  -4  12   6       47.54       51.73      5.58 o 
  -3  12   6       99.00       99.95      5.91 o 
  -2  12   6      911.61      816.51     14.95 o 
  -1  12   6       64.33       70.41      5.03 o 
   0  12   6       41.45       38.12      2.54 o 
   1  12   6      678.02      635.28      9.24 o 
   2  12   6      320.70      305.68      7.13 o 
   3  12   6      292.18      278.23      7.48 o 
   4  12   6        0.06        2.19      4.32 o 
   5  12   6      371.87      419.22     27.54 o 
  -5  13   6       23.84       18.96      5.94 o 
  -4  13   6        0.11       -3.07      3.87 o 
  -3  13   6       75.60       69.40      5.28 o 
  -2  13   6      443.37      448.19     10.52 o 
  -1  13   6      232.62      215.88      6.87 o 
   0  13   6      524.72      514.23     12.60 o 
   1  13   6      619.64      648.83     10.44 o 
   2  13   6       17.89       17.39      2.84 o 
   3  13   6       71.03       72.72      4.71 o 
   4  13   6      117.15      134.03      8.75 o 
  -5  14   6      212.73      209.99     10.39 o 
  -4  14   6        0.32       -3.90      3.90 o 
  -3  14   6      105.71       92.19      5.99 o 
  -2  14   6       11.35        5.35      2.99 o 
  -1  14   6      148.94      145.79      6.10 o 
   0  14   6       12.98       17.09      2.29 o 
   1  14   6       27.94       29.06      3.09 o 
   2  14   6     1141.37     1118.97     16.23 o 
   3  14   6       30.13       36.11      4.48 o 
   4  14   6       35.61       35.41      6.25 o 
  -4  15   6      199.93      174.84      8.56 o 
  -3  15   6        5.82        3.61      3.53 o 
  -2  15   6       67.22       55.40      4.63 o 
  -1  15   6      236.42      224.29     10.54 o 
   0  15   6       13.84       13.18      2.29 o 
   1  15   6      215.72      211.51      5.35 o 
   2  15   6      114.75      120.25      5.67 o 
   3  15   6      398.98      386.89     11.92 o 
   4  15   6       35.27       44.17      7.50 o 
  -4  16   6        1.35        2.00      4.45 o 
  -3  16   6        9.72        5.62      3.69 o 
  -2  16   6      361.40      363.01     10.79 o 
  -1  16   6      897.08      880.60     16.15 o 
   0  16   6      342.94      335.60      8.98 o 
   1  16   6     1243.27     1257.14     15.91 o 
   2  16   6      112.22      114.59      5.17 o 
   3  16   6      279.46      263.20     10.49 o 
   4  16   6      269.46      279.83     15.69 o 
  -4  17   6       94.66       80.70      7.03 o 
  -3  17   6        3.50        1.05      3.45 o 
  -2  17   6       56.36       52.21      4.82 o 
  -1  17   6        9.10        8.92      3.40 o 
   0  17   6      118.17      110.00      5.82 o 
   1  17   6       48.82       46.98      3.41 o 
   2  17   6       88.88       83.16      5.47 o 
   3  17   6      450.72      454.39     11.79 o 
   4  17   6        1.66        2.54      5.50 o 
  -4  18   6      127.98      109.11      7.90 o 
  -3  18   6       51.99       45.51      7.54 o 
  -2  18   6      199.20      213.57      8.33 o 
  -1  18   6      223.78      215.66     10.18 o 
   0  18   6      728.52      718.99     14.38 o 
   1  18   6        9.48        7.29      2.57 o 
   2  18   6      160.50      148.12      6.80 o 
   3  18   6      111.43      113.73      7.09 o 
   4  18   6       54.22       55.55     12.17 o 
  -4  19   6       33.51       35.04      6.32 o 
  -3  19   6        0.08        0.45      3.91 o 
  -2  19   6       27.56       25.42      4.41 o 
  -1  19   6      486.86      496.70     12.15 o 
   0  19   6      243.15      237.77      9.91 o 
   1  19   6       11.09       14.41      3.28 o 
   2  19   6       79.96       89.19      6.04 o 
   3  19   6       54.12       64.94      6.23 o 
  -4  20   6       33.24       27.00      9.11 o 
  -3  20   6       22.57       24.05      5.09 o 
  -2  20   6      251.28      228.59      9.13 o 
  -1  20   6       83.99       93.51      8.92 o 
   0  20   6       39.64       38.41      4.76 o 
   1  20   6       19.22        8.99      4.22 o 
   2  20   6        0.18        2.44      3.54 o 
   3  20   6      321.46      325.06     10.75 o 
  -3  21   6       97.64      103.11      7.56 o 
  -2  21   6      297.09      297.47     10.44 o 
  -1  21   6      180.69      184.27      8.13 o 
   0  21   6      204.77      223.84      8.58 o 
   1  21   6      172.66      161.30      8.60 o 
   2  21   6       14.45       18.98      4.62 o 
   3  21   6      248.58      268.57     10.46 o 
  -3  22   6        2.41       -3.23      4.45 o 
  -2  22   6       77.57       64.21      6.33 o 
  -1  22   6      210.86      217.97      9.02 o 
   0  22   6       76.95       83.49      7.38 o 
   1  22   6      140.79      139.56     16.86 o 
   2  22   6      101.85       90.87      7.79 o 
   3  22   6       49.77       41.83      6.25 o 
  -3  23   6        4.75        0.21      4.99 o 
  -2  23   6       64.95       52.73      6.30 o 
  -1  23   6      352.65      368.03     14.36 o 
   0  23   6       51.43       57.46      6.89 o 
   1  23   6      319.57      312.38     23.04 o 
   2  23   6        1.22        4.23      7.12 o 
  -2  24   6       15.95        9.70      5.23 o 
  -1  24   6      100.54      102.35      8.13 o 
   0  24   6      111.11      110.55      8.84 o 
   1  24   6        0.69        4.69      6.95 o 
   2  24   6       14.23        2.81      7.15 o 
  -2  25   6        5.18        1.70      5.13 o 
  -1  25   6       54.10       57.02      8.41 o 
   0  25   6       53.99       48.00      7.01 o 
   1  25   6      232.47      229.80     14.87 o 
   2  25   6       19.63       14.24      8.14 o 
  -1  26   6        1.86        7.61      6.25 o 
   0  26   6      103.38      100.52      9.78 o 
   1  26   6       99.25      114.36     12.08 o 
   0  27   6        6.77        7.43      6.38 o 
  -5   0   7      689.49      742.35     32.59 o 
  -3   0   7      158.23      147.00      6.32 o 
  -1   0   7     1260.59     1299.08     20.70 o 
   1   0   7     1197.11     1260.58     19.63 o 
   3   0   7      337.88      324.19     12.30 o 
   5   0   7       22.13       13.73      8.15 o 
  -5   1   7      538.97      552.88     20.06 o 
  -4   1   7       13.07        4.72      4.75 o 
  -3   1   7      125.76      130.19      5.60 o 
  -2   1   7     1163.92     1063.55     12.98 o 
  -1   1   7       71.17       79.80      2.77 o 
   0   1   7      121.33      117.73      3.74 o 
   1   1   7       69.65       82.41      2.60 o 
   2   1   7      919.85      832.27     18.25 o 
   3   1   7       42.61       43.92      4.13 o 
   4   1   7       69.86       55.49      5.28 o 
   5   1   7      109.04      119.62      7.71 o 
  -5   2   7      222.62      249.71     13.46 o 
  -4   2   7      121.24      126.11      9.73 o 
  -3   2   7      452.56      448.13      9.30 o 
  -2   2   7      138.96      153.85      3.96 o 
  -1   2   7      825.41      846.84     10.41 o 
   0   2   7      260.22      279.04      4.88 o 
   1   2   7       78.38       61.19      2.43 o 
   2   2   7       13.50       14.25      2.73 o 
   3   2   7      175.45      161.50      6.56 o 
   4   2   7      206.25      199.98      8.02 o 
   5   2   7        3.39        7.98      4.39 o 
  -5   3   7       41.06       38.65      7.09 o 
  -4   3   7       27.00       32.79      4.08 o 
  -3   3   7       10.16        9.65      2.80 o 
  -2   3   7      867.41      828.89     15.12 o 
  -1   3   7     2343.88     2499.89     25.57 o 
   0   3   7       72.83       84.71      2.81 o 
   1   3   7       11.42        5.94      1.43 o 
   2   3   7     2160.96     2019.61     27.68 o 
   3   3   7      109.93      106.94      5.57 o 
   4   3   7       32.66       28.75      4.20 o 
   5   3   7        7.55        6.15      4.54 o 
  -5   4   7       22.74       19.42      6.70 o 
  -4   4   7      130.16      137.93      8.11 o 
  -3   4   7       70.99       72.81      4.13 o 
  -2   4   7        5.14        8.15      2.50 o 
  -1   4   7      181.72      173.05      3.92 o 
   0   4   7     1178.87     1137.68     13.09 o 
   1   4   7      138.74      138.72      3.35 o 
   2   4   7      119.07      116.28      4.89 o 
   3   4   7       47.52       50.00      4.16 o 
   4   4   7        5.05        3.96      3.20 o 
   5   4   7       31.66       41.11      5.76 o 
  -5   5   7       30.95       41.60      7.42 o 
  -4   5   7      367.95      361.46     10.28 o 
  -3   5   7      706.13      733.71     12.22 o 
  -2   5   7      715.24      709.39     11.04 o 
  -1   5   7      141.12      130.55      3.34 o 
   0   5   7     1253.86     1299.08     14.61 o 
   1   5   7        6.34        3.52      1.53 o 
   2   5   7      165.44      170.97      4.89 o 
   3   5   7       82.87       73.33      4.85 o 
   4   5   7        0.17        3.16      3.95 o 
   5   5   7       21.85       21.69      5.00 o 
  -5   6   7      172.31      172.71     16.65 o 
  -4   6   7      580.46      591.31     13.39 o 
  -3   6   7      432.97      452.41     10.65 o 
  -2   6   7       14.23        9.81      2.45 o 
  -1   6   7      196.68      173.16      3.85 o 
   0   6   7     1683.34     1623.36     17.70 o 
   1   6   7      344.53      352.67      6.95 o 
   2   6   7       13.66       17.30      2.41 o 
   3   6   7      328.27      304.63      8.75 o 
   4   6   7      193.51      201.50     13.47 o 
   5   6   7        4.65        8.35      4.44 o 
  -5   7   7       51.09       51.33      7.69 o 
  -4   7   7       14.31       17.00      4.12 o 
  -3   7   7      876.37      860.87     15.81 o 
  -2   7   7      167.58      151.76      4.86 o 
  -1   7   7      286.28      251.23      5.77 o 
   0   7   7      167.35      196.51      4.88 o 
   1   7   7      452.23      432.69      6.86 o 
   2   7   7      172.55      157.64      4.89 o 
   3   7   7       80.29       81.07      5.33 o 
   4   7   7       77.70       86.18      6.10 o 
   5   7   7      100.42      123.38      7.95 o 
  -5   8   7       29.94       31.97      5.86 o 
  -4   8   7       30.07       31.36      4.79 o 
  -3   8   7      342.25      344.48      9.37 o 
  -2   8   7       52.55       63.26      3.55 o 
  -1   8   7      100.65       98.03      3.95 o 
   0   8   7     1224.78     1093.07     13.01 o 
   1   8   7        6.61        4.22      1.70 o 
   2   8   7       41.36       43.09      3.92 o 
   3   8   7       87.47       97.42      5.55 o 
   4   8   7      413.50      412.55     12.00 o 
   5   8   7        1.37        2.68      5.20 o 
  -5   9   7       77.80       82.39      7.21 o 
  -4   9   7       15.97        7.28      4.27 o 
  -3   9   7       15.03       12.69      4.29 o 
  -2   9   7       22.43       19.20      3.28 o 
  -1   9   7      625.98      595.04      9.73 o 
   0   9   7      492.88      482.63      7.38 o 
   1   9   7      440.10      429.08      9.30 o 
   2   9   7        3.21        2.69      2.19 o 
   3   9   7      222.97      233.08      7.79 o 
   4   9   7        2.35        5.26      3.75 o 
   5   9   7        3.29        6.28      5.20 o 
  -5  10   7       10.53        8.60      5.21 o 
  -4  10   7      566.39      539.99     13.39 o 
  -3  10   7       79.89       70.76      5.19 o 
  -2  10   7      222.95      223.55      7.20 o 
  -1  10   7      865.67      902.84     13.09 o 
   0  10   7      620.02      582.04     10.37 o 
   1  10   7      579.14      555.13     10.86 o 
   2  10   7      280.27      281.49      6.85 o 
   3  10   7      152.53      151.08      6.73 o 
   4  10   7      230.83      238.22     10.77 o 
   5  10   7        0.06        1.59      5.29 o 
  -5  11   7       90.31       85.35      7.52 o 
  -4  11   7       63.65       65.85      5.94 o 
  -3  11   7      129.81      126.17      6.44 o 
  -2  11   7      116.77      104.12      6.08 o 
  -1  11   7       19.76       17.43      2.42 o 
   0  11   7        0.12        0.51      1.64 o 
   1  11   7      286.70      282.87      5.77 o 
   2  11   7      169.25      167.67      8.34 o 
   3  11   7       40.26       47.23      4.51 o 
   4  11   7        1.44        0.19      4.48 o 
  -5  12   7        9.94       10.21      5.51 o 
  -4  12   7      421.17      384.25     17.39 o 
  -3  12   7      196.76      196.73      7.80 o 
  -2  12   7      199.96      177.67      6.87 o 
  -1  12   7       11.35        8.63      2.79 o 
   0  12   7      762.50      734.64     11.49 o 
   1  12   7       25.02       26.20      2.47 o 
   2  12   7      102.12      103.77      4.67 o 
   3  12   7      151.71      163.94      7.09 o 
   4  12   7      284.68      280.43     11.57 o 
  -5  13   7       82.55       75.56      7.66 o 
  -4  13   7       17.04       24.21      5.03 o 
  -3  13   7      116.48      120.18      6.56 o 
  -2  13   7       34.07       36.57      4.38 o 
  -1  13   7      368.93      374.52      9.40 o 
   0  13   7       23.15       23.53      2.54 o 
   1  13   7      102.70       93.29      3.79 o 
   2  13   7      788.99      793.82     12.95 o 
   3  13   7      179.89      201.47      7.93 o 
   4  13   7       29.97       27.95      5.82 o 
  -4  14   7       26.92       29.58      5.46 o 
  -3  14   7      105.53      112.20     10.87 o 
  -2  14   7      153.17      156.64      6.78 o 
  -1  14   7      143.21      149.62      6.39 o 
   0  14   7      457.28      442.60      8.71 o 
   1  14   7       20.75       19.41      2.61 o 
   2  14   7       41.96       42.57      3.72 o 
   3  14   7       50.96       54.69      5.94 o 
   4  14   7       31.45       41.93      7.90 o 
  -4  15   7        0.99       -0.82      4.62 o 
  -3  15   7      218.26      223.72      8.62 o 
  -2  15   7      276.20      277.58      8.83 o 
  -1  15   7       57.87       49.32      5.52 o 
   0  15   7        1.45        0.59      2.79 o 
   1  15   7     1896.60     1851.32     26.30 o 
   2  15   7        2.73        1.80      2.71 o 
   3  15   7       71.36       74.34      6.69 o 
   4  15   7        8.71       11.07      5.82 o 
  -4  16   7      149.21      138.93      8.31 o 
  -3  16   7      128.06      134.18      7.38 o 
  -2  16   7       21.97       21.00      3.92 o 
  -1  16   7        0.04       -1.28      2.85 o 
   0  16   7      315.27      295.53      8.59 o 
   1  16   7       64.11       67.55      4.77 o 
   2  16   7      109.19      104.54      7.30 o 
   3  16   7       27.56       29.80      5.29 o 
   4  16   7      514.89      556.96     16.98 o 
  -4  17   7      121.56      105.84      7.91 o 
  -3  17   7      561.72      529.95     13.65 o 
  -2  17   7      213.61      212.38      8.40 o 
  -1  17   7       87.54       83.22      5.60 o 
   0  17   7        8.65       15.23      3.61 o 
   1  17   7        4.97        3.66      2.75 o 
   2  17   7      379.67      354.07     16.79 o 
   3  17   7       55.33       37.03      7.15 o 
   4  17   7       20.45       22.30      8.54 o 
  -4  18   7        0.44       -1.19      5.04 o 
  -3  18   7       52.67       63.76      6.08 o 
  -2  18   7       71.89       75.37      5.73 o 
  -1  18   7        4.48        3.11      3.45 o 
   0  18   7       70.45       55.82      5.01 o 
   1  18   7      577.40      540.30     14.47 o 
   2  18   7      130.53      135.58      6.86 o 
   3  18   7       19.70       13.05      5.44 o 
  -4  19   7       17.91       16.38      5.90 o 
  -3  19   7       56.06       51.68      5.93 o 
  -2  19   7      191.01      183.21      8.35 o 
  -1  19   7        2.04        3.30      4.62 o 
   0  19   7        0.00       -0.56      3.35 o 
   1  19   7       61.32       65.01      7.19 o 
   2  19   7      389.29      426.54     11.20 o 
   3  19   7        0.50       -2.52      5.17 o 
  -3  20   7       80.27       70.74      6.65 o 
  -2  20   7       25.35       20.57      4.54 o 
  -1  20   7      225.56      216.11      8.85 o 
   0  20   7      516.38      497.27     12.35 o 
   1  20   7        9.96       10.31      5.75 o 
   2  20   7       39.43       34.07      5.05 o 
   3  20   7      114.20      120.49      8.97 o 
  -3  21   7       11.52       11.81      5.05 o 
  -2  21   7      149.10      137.38     10.86 o 
  -1  21   7       38.71       48.85      5.68 o 
   0  21   7        1.40        0.66      4.46 o 
   1  21   7       65.89       64.79      8.34 o 
   2  21   7      330.47      344.92     12.53 o 
   3  21   7       35.97       35.63      8.53 o 
  -3  22   7       98.52      107.49      8.19 o 
  -2  22   7        7.40       10.27      4.86 o 
  -1  22   7      442.70      439.94     26.97 o 
   0  22   7       91.22       92.64      6.67 o 
   1  22   7       52.59       48.60     13.21 o 
   2  22   7       31.52       29.14      7.74 o 
  -2  23   7      128.50      135.47      8.61 o 
  -1  23   7        0.18        1.63      4.70 o 
   0  23   7       27.68       19.89      5.79 o 
   1  23   7        2.02        3.97      6.72 o 
   2  23   7       70.29       74.05     24.16 o 
  -2  24   7       41.09       41.55      6.44 o 
  -1  24   7      126.52      126.08      9.33 o 
   0  24   7      197.35      180.00     20.75 o 
   1  24   7        7.07       11.10      7.28 o 
   2  24   7       96.65      100.54     11.50 o 
  -1  25   7      399.03      446.76     13.76 o 
   0  25   7       45.09       44.58      7.46 o 
   1  25   7       26.02       24.11     13.49 o 
  -1  26   7        0.29        3.37      6.34 o 
   0  26   7       18.60       16.34      6.92 o 
  -4   0   8       55.71       59.57     11.24 o 
  -2   0   8        0.55        3.29      4.48 o 
   0   0   8       26.93       35.02      3.21 o 
   2   0   8      246.54      246.43     10.13 o 
   4   0   8       71.81       62.41      7.74 o 
  -5   1   8       66.69       72.06     10.13 o 
  -4   1   8       11.97        8.10      5.27 o 
  -3   1   8      655.29      624.53     14.76 o 
  -2   1   8      695.00      764.75     16.29 o 
  -1   1   8        3.20        0.67      1.52 o 
   0   1   8       98.12       94.06      3.11 o 
   1   1   8     1946.59     1971.15     20.82 o 
   2   1   8       18.80       24.48      3.09 o 
   3   1   8       50.62       39.58      4.13 o 
   4   1   8       12.18        8.95      4.79 o 
   5   1   8      220.74      250.98     10.57 o 
  -5   2   8       99.98      110.98      9.45 o 
  -4   2   8      119.54      135.27      7.29 o 
  -3   2   8       16.16       14.05      2.88 o 
  -2   2   8      474.51      481.62     10.97 o 
  -1   2   8      546.89      551.59      8.09 o 
   0   2   8      472.98      493.29      7.31 o 
   1   2   8       87.62       86.15      3.03 o 
   2   2   8        0.13        1.12      2.07 o 
   3   2   8       60.48       56.14      4.55 o 
   4   2   8        4.27        7.94      3.60 o 
   5   2   8       25.57       24.01      6.08 o 
  -5   3   8       16.88       11.47      6.47 o 
  -4   3   8      320.55      342.31     12.29 o 
  -3   3   8     1263.94     1244.29     17.67 o 
  -2   3   8      428.20      431.14     11.31 o 
  -1   3   8       31.15       36.61      2.33 o 
   0   3   8       14.29       10.29      1.75 o 
   1   3   8     1847.10     1725.69     18.73 o 
   2   3   8      124.47      136.68      5.62 o 
   3   3   8        0.01        0.94      2.43 o 
   4   3   8       27.33       28.15      4.52 o 
   5   3   8      184.97      193.31     11.68 o 
  -5   4   8       13.04        8.95      6.59 o 
  -4   4   8        8.68        2.26      4.78 o 
  -3   4   8       30.68       37.49      3.86 o 
  -2   4   8      208.88      210.42      5.77 o 
  -1   4   8      948.07      864.80     10.99 o 
   0   4   8      700.32      686.97      9.25 o 
   1   4   8      320.37      288.79      6.12 o 
   2   4   8      449.14      450.95     10.95 o 
   3   4   8      392.68      391.20     10.12 o 
   4   4   8        2.34        2.39      3.28 o 
   5   4   8        4.77        7.64      4.60 o 
  -5   5   8        1.09       -5.25      6.20 o 
  -4   5   8      278.02      279.86      9.34 o 
  -3   5   8      202.73      204.98      6.84 o 
  -2   5   8      128.01      123.59      6.64 o 
  -1   5   8      185.96      182.43      4.29 o 
   0   5   8       47.97       50.29      3.18 o 
   1   5   8     1173.87     1131.68     13.56 o 
   2   5   8       18.81       18.98      3.07 o 
   3   5   8       52.20       46.07      4.55 o 
   4   5   8        4.10        4.47      3.40 o 
   5   5   8      184.02      190.03      9.49 o 
  -5   6   8      155.15      181.44     12.17 o 
  -4   6   8      240.52      249.46      8.95 o 
  -3   6   8       28.39       27.10      4.10 o 
  -2   6   8      157.00      147.70      5.27 o 
  -1   6   8     1179.32     1170.99     15.86 o 
   0   6   8      158.85      189.32      4.39 o 
   1   6   8       56.39       52.60      3.14 o 
   2   6   8      119.71      112.36      6.58 o 
   3   6   8      546.13      505.10     11.79 o 
   4   6   8        2.40        6.24      3.84 o 
   5   6   8       29.64       30.27      5.72 o 
  -5   7   8        1.35       -2.43      6.45 o 
  -4   7   8       95.20      100.06      6.55 o 
  -3   7   8      167.61      177.59      7.05 o 
  -2   7   8      363.85      337.58      7.35 o 
  -1   7   8      153.09      156.32      4.86 o 
   0   7   8       13.74       17.84      2.07 o 
   1   7   8      802.69      780.40     11.76 o 
   2   7   8       10.98       11.29      2.40 o 
   3   7   8        0.25        3.60      3.13 o 
   4   7   8        0.27        0.22      3.57 o 
   5   7   8       22.24       27.83      6.08 o 
  -5   8   8      205.37      221.69     12.44 o 
  -4   8   8       28.89       32.81      4.96 o 
  -3   8   8       74.25       75.77      5.36 o 
  -2   8   8      259.57      253.26      6.49 o 
  -1   8   8     1505.68     1350.02     17.94 o 
   0   8   8        2.04        4.67      1.68 o 
   1   8   8      117.59      109.07      5.40 o 
   2   8   8       21.02       23.10      2.89 o 
   3   8   8      601.77      610.73     13.34 o 
   4   8   8        0.83       -0.67      3.65 o 
  -5   9   8        0.45        7.39      7.00 o 
  -4   9   8      163.89      167.79      8.32 o 
  -3   9   8       85.92       80.32      5.58 o 
  -2   9   8      436.59      421.55     10.22 o 
  -1   9   8      295.65      322.01      8.93 o 
   0   9   8      175.07      147.67      5.63 o 
   1   9   8      462.06      439.78      8.37 o 
   2   9   8     1321.04     1294.04     17.97 o 
   3   9   8       24.41       26.74      4.14 o 
   4   9   8       50.50       50.91      5.62 o 
  -5  10   8      135.98      128.24     10.53 o 
  -4  10   8        7.53        5.05      4.34 o 
  -3  10   8        0.14       -1.91      3.07 o 
  -2  10   8        5.99       12.41      3.33 o 
  -1  10   8     1580.99     1506.20     19.67 o 
   0  10   8       19.46       13.60      2.12 o 
   1  10   8        0.04        0.34      2.01 o 
   2  10   8      764.33      733.56     12.26 o 
   3  10   8      401.41      398.27     10.60 o 
   4  10   8       19.23       15.61      4.70 o 
  -5  11   8        1.12       -1.29      5.50 o 
  -4  11   8      111.05      106.11      7.22 o 
  -3  11   8      231.70      217.30      9.49 o 
  -2  11   8        1.41        0.17      2.85 o 
  -1  11   8       61.15       85.11      5.36 o 
   0  11   8      250.96      243.57      6.14 o 
   1  11   8        0.06       -0.72      2.05 o 
   2  11   8      338.59      306.74      7.50 o 
   3  11   8       55.59       59.66      5.08 o 
   4  11   8       10.01       14.90      4.54 o 
  -4  12   8       96.83       93.78      7.01 o 
  -3  12   8        0.32        2.69      3.65 o 
  -2  12   8       70.51       65.03      5.84 o 
  -1  12   8     1243.51     1192.24     19.52 o 
   0  12   8       76.53       79.54      4.19 o 
   1  12   8      105.46       99.49      4.39 o 
   2  12   8       35.13       42.98      3.75 o 
   3  12   8     1540.04     1582.67     35.61 o 
   4  12   8        6.34        6.18      5.19 o 
  -4  13   8      135.60      137.62      8.10 o 
  -3  13   8       42.39       40.79      4.76 o 
  -2  13   8      345.95      341.92      9.76 o 
  -1  13   8      100.34      102.55      5.61 o 
   0  13   8      531.10      515.33      9.72 o 
   1  13   8      447.68      443.99      8.80 o 
   2  13   8      278.01      276.69      7.38 o 
   3  13   8      166.86      181.13      7.93 o 
   4  13   8       34.80       37.79      6.56 o 
  -4  14   8       63.76       60.08      6.53 o 
  -3  14   8       62.29       59.91      5.52 o 
  -2  14   8      253.36      250.77      8.48 o 
  -1  14   8       28.64       39.30      5.67 o 
   0  14   8      831.51      780.94     12.68 o 
   1  14   8      696.75      676.03     11.54 o 
   2  14   8       37.37       36.42      3.68 o 
   3  14   8       45.75       61.39      5.69 o 
   4  14   8        0.24       -1.04      4.85 o 
  -4  15   8      111.72      120.81      9.00 o 
  -3  15   8      289.00      291.95     13.79 o 
  -2  15   8       58.80       61.21      5.37 o 
  -1  15   8        0.40        0.64      2.87 o 
   0  15   8      250.39      243.85      7.79 o 
   1  15   8      229.21      234.10     11.19 o 
   2  15   8        1.01        0.02      2.68 o 
   3  15   8       54.74       66.66      6.69 o 
   4  15   8       89.76       83.81      8.42 o 
  -4  16   8      119.35      107.64      7.92 o 
  -3  16   8        5.56        2.75      4.17 o 
  -2  16   8       82.85       75.88      6.00 o 
  -1  16   8      184.06      162.23      7.16 o 
   0  16   8        0.54        5.08      4.21 o 
   1  16   8      258.26      261.15      8.22 o 
   2  16   8       10.67        7.68      3.15 o 
   3  16   8       50.57       58.65      6.38 o 
   4  16   8        6.73        1.63      5.40 o 
  -4  17   8       91.13       99.37      9.38 o 
  -3  17   8      309.40      297.51     10.59 o 
  -2  17   8       15.88       13.83      4.07 o 
  -1  17   8        1.27        1.51      3.56 o 
   0  17   8      177.62      153.01      7.15 o 
   1  17   8      966.76      961.91     25.23 o 
   2  17   8       53.59       43.25      4.76 o 
   3  17   8       38.17       44.66      6.20 o 
  -4  18   8      103.54      106.53      8.34 o 
  -3  18   8       42.80       40.56      5.62 o 
  -2  18   8       57.11       55.08      5.39 o 
  -1  18   8        7.85        9.83      3.79 o 
   0  18   8      157.65      158.86      7.30 o 
   1  18   8       67.55       72.48      6.44 o 
   2  18   8       24.43       18.25      4.42 o 
   3  18   8        7.97        0.49      5.27 o 
  -3  19   8      151.95      166.65     11.12 o 
  -2  19   8        3.86        4.27      3.97 o 
  -1  19   8        0.17       -3.42      3.42 o 
   0  19   8      790.76      795.83     16.35 o 
   1  19   8      102.41      112.54      7.89 o 
   2  19   8       75.52       75.16      8.11 o 
   3  19   8       13.27       12.55      6.15 o 
  -3  20   8        0.23       -0.92      4.58 o 
  -2  20   8       98.58       98.85      7.00 o 
  -1  20   8       21.70       19.89      4.84 o 
   0  20   8        1.22        4.67      4.22 o 
   1  20   8       74.47       84.24      9.26 o 
   2  20   8       71.92       56.59      8.54 o 
   3  20   8       17.50       15.96      6.36 o 
  -3  21   8       82.61       87.78      7.64 o 
  -2  21   8      135.60      122.65     10.87 o 
  -1  21   8        2.45       -2.53      4.00 o 
   0  21   8        6.80        1.55      4.21 o 
   1  21   8      158.95      143.05     11.32 o 
   2  21   8       14.30       14.03      6.88 o 
  -2  22   8       82.91       56.39      6.32 o 
  -1  22   8       23.06       12.16      4.97 o 
   0  22   8       38.98       36.06      5.46 o 
   1  22   8       54.13       40.44      8.14 o 
   2  22   8      119.61      116.57     10.92 o 
  -2  23   8       64.43       64.69      8.68 o 
  -1  23   8        0.06       -4.56      4.56 o 
   0  23   8       11.84       11.53      5.92 o 
   1  23   8       98.45       86.46     10.68 o 
   2  23   8       47.52       42.58      8.88 o 
  -2  24   8      236.89      235.79     12.76 o 
  -1  24   8       30.66       44.38      8.60 o 
   0  24   8        8.61        5.96      6.05 o 
   1  24   8        2.20       -5.07      7.34 o 
  -1  25   8        5.85        8.03      5.59 o 
   0  25   8        1.99        5.62      8.34 o 
  -5   0   9        0.20       15.73     10.68 o 
  -3   0   9       31.52       25.96      7.02 o 
  -1   0   9      831.11      771.26     16.62 o 
   1   0   9      585.85      555.76     11.40 o 
   3   0   9      241.31      236.07     11.50 o 
   5   0   9       77.69       84.86     13.49 o 
  -5   1   9      488.01      513.11     20.46 o 
  -4   1   9      781.79      847.89     17.32 o 
  -3   1   9        6.60        5.24      3.34 o 
  -2   1   9       11.02        9.05      2.59 o 
  -1   1   9       18.56       19.99      2.60 o 
   0   1   9     4712.49     4440.81     43.45 o 
   1   1   9       10.24        9.28      1.90 o 
   2   1   9        0.24        3.55      2.43 o 
   3   1   9      125.36      114.96      6.08 o 
   4   1   9      318.24      304.28     10.02 o 
   5   1   9       18.96       22.40      7.87 o 
  -5   2   9      110.58      116.08     17.42 o 
  -4   2   9       37.68       38.32     13.27 o 
  -3   2   9      231.70      233.60      7.88 o 
  -2   2   9       42.02       41.52      3.35 o 
  -1   2   9      595.94      574.82      8.58 o 
   0   2   9       23.89       22.83      2.63 o 
   1   2   9      132.33      116.05      3.81 o 
   2   2   9       28.71       28.59      3.65 o 
   3   2   9       59.53       43.23      4.48 o 
   4   2   9        5.58        3.45      3.44 o 
   5   2   9       23.22       26.39      8.15 o 
  -5   3   9       93.64      105.53      9.92 o 
  -4   3   9      312.88      341.87     12.74 o 
  -3   3   9      374.21      385.20      8.58 o 
  -2   3   9       73.67       68.85      4.02 o 
  -1   3   9        0.78        1.23      1.67 o 
   0   3   9     1856.54     1784.04     19.73 o 
   1   3   9        7.67        9.49      1.86 o 
   2   3   9        7.34       12.70      2.90 o 
   3   3   9       39.32       36.46      4.22 o 
   4   3   9      625.47      646.44     14.93 o 
  -5   4   9       10.13       18.31      7.47 o 
  -4   4   9        1.82        0.09      5.03 o 
  -3   4   9       22.01       18.52      3.60 o 
  -2   4   9     1034.24      959.38     14.43 o 
  -1   4   9        0.43        1.04      1.79 o 
   0   4   9        0.29        2.33      1.80 o 
   1   4   9       77.31       81.94      3.78 o 
   2   4   9      991.83      927.10     16.36 o 
   3   4   9       37.13       38.21      4.41 o 
   4   4   9      196.22      180.92     10.63 o 
  -5   5   9        6.93       11.75      7.32 o 
  -4   5   9      264.30      262.93     11.67 o 
  -3   5   9       26.86       25.92      3.99 o 
  -2   5   9       12.13        8.48      2.75 o 
  -1   5   9        0.46        1.63      2.03 o 
   0   5   9      115.88      117.39      6.29 o 
   1   5   9     1133.02     1080.38     14.96 o 
   2   5   9       41.32       31.74      3.86 o 
   3   5   9       45.96       40.89      4.44 o 
   4   5   9      112.83      123.03      7.22 o 
  -5   6   9        0.25       -0.06      6.70 o 
  -4   6   9       20.94       17.15      5.77 o 
  -3   6   9      107.51      128.24     11.23 o 
  -2   6   9     1229.04     1232.06     18.39 o 
  -1   6   9        4.16        3.69      2.38 o 
   0   6   9       32.86       34.94      2.60 o 
   1   6   9      324.40      330.50      7.01 o 
   2   6   9      757.87      730.19     13.98 o 
   3   6   9        4.37        4.39      3.15 o 
   4   6   9      226.09      226.25     14.19 o 
  -5   7   9        6.89        5.60      7.03 o 
  -4   7   9       79.81       81.98      7.46 o 
  -3   7   9      253.67      254.21      8.59 o 
  -2   7   9       46.99       48.16      3.72 o 
  -1   7   9        0.06       -1.69      2.08 o 
   0   7   9      393.13      391.41      6.91 o 
   1   7   9      113.73      122.42      4.62 o 
   2   7   9       32.12       38.10      3.92 o 
   3   7   9        0.18       -0.18      3.01 o 
   4   7   9      205.63      214.75      9.33 o 
  -5   8   9        5.37        4.01      7.17 o 
  -4   8   9       22.36       25.19      5.20 o 
  -3   8   9       85.80       92.38      5.87 o 
  -2   8   9     2228.48     2209.59     31.31 o 
  -1   8   9       12.81       11.01      2.58 o 
   0   8   9      148.15      149.28      4.34 o 
   1   8   9      660.17      658.42     10.95 o 
   2   8   9     2700.33     2658.63     36.24 o 
   3   8   9        5.36        6.14      3.47 o 
   4   8   9        1.28        2.05      4.09 o 
  -5   9   9        7.45        6.67      7.19 o 
  -4   9   9        0.01        0.80      4.14 o 
  -3   9   9      179.69      165.57      7.48 o 
  -2   9   9      173.71      171.71      9.00 o 
  -1   9   9      320.33      295.38      7.17 o 
   0   9   9       15.99       13.62      3.27 o 
   1   9   9      169.17      170.87      5.42 o 
   2   9   9      179.96      183.86      7.54 o 
   3   9   9       37.17       51.96      4.98 o 
   4   9   9       42.22       49.43      5.89 o 
  -4  10   9        2.25        2.67      4.48 o 
  -3  10   9       44.70       41.54      4.90 o 
  -2  10   9      345.97      370.45      9.96 o 
  -1  10   9      966.93      934.10     14.29 o 
   0  10   9        1.75        4.00      2.24 o 
   1  10   9       59.32       49.81      3.50 o 
   2  10   9      346.01      324.43     10.98 o 
   3  10   9        7.57        6.52      3.56 o 
   4  10   9       33.49       35.91      5.54 o 
  -4  11   9       14.29       19.22      5.06 o 
  -3  11   9       12.85        4.07      4.30 o 
  -2  11   9       43.23       32.69      4.42 o 
  -1  11   9       39.01       35.20      4.00 o 
   0  11   9       42.14       32.43      3.16 o 
   1  11   9        3.24        1.91      2.29 o 
   2  11   9      111.70      130.67      6.38 o 
   3  11   9        0.14       -2.90      3.35 o 
   4  11   9       46.60       41.29      5.96 o 
  -4  12   9       22.77       23.90      5.20 o 
  -3  12   9       29.41       24.57      4.69 o 
  -2  12   9      443.35      416.83     10.95 o 
  -1  12   9       60.81       60.69      4.76 o 
   0  12   9        0.11        0.45      2.39 o 
   1  12   9       22.50       23.55      3.16 o 
   2  12   9      540.72      553.04     12.28 o 
   3  12   9      100.45      109.03      6.78 o 
   4  12   9       13.34       14.40      5.94 o 
  -4  13   9      144.86      151.83     11.65 o 
  -3  13   9        0.00        2.10      3.82 o 
  -2  13   9      156.33      143.98      7.00 o 
  -1  13   9      386.98      355.85      9.90 o 
   0  13   9     1113.91     1048.31     15.81 o 
   1  13   9      110.10      112.07      5.82 o 
   2  13   9      242.43      235.05      7.91 o 
   3  13   9      344.21      360.30     10.88 o 
   4  13   9      129.80      160.11     10.26 o 
  -4  14   9       10.63       12.71      5.43 o 
  -3  14   9       30.40       30.14      5.00 o 
  -2  14   9      440.65      425.49     11.42 o 
  -1  14   9      236.15      242.00      8.28 o 
   0  14   9        0.24       -3.16      3.16 o 
   1  14   9       22.41       23.15      3.86 o 
   2  14   9      127.27      140.45      5.96 o 
   3  14   9      518.03      545.09     13.41 o 
   4  14   9        0.93        0.32      5.40 o 
  -4  15   9      266.00      274.54     11.36 o 
  -3  15   9        0.52        0.10      3.92 o 
  -2  15   9       13.50       15.78      4.20 o 
  -1  15   9       94.52      106.22      8.03 o 
   0  15   9      213.71      231.63     13.95 o 
   1  15   9      405.69      360.76      9.72 o 
   2  15   9       60.52       65.64      4.72 o 
   3  15   9       81.93       74.20      7.14 o 
  -4  16   9        2.64        7.19      5.47 o 
  -3  16   9        5.34        5.36      4.17 o 
  -2  16   9       74.18       63.25      5.73 o 
  -1  16   9       71.12       61.68      5.33 o 
   0  16   9        7.48        4.66      3.41 o 
   1  16   9       43.38       46.58      4.82 o 
   2  16   9      231.04      228.94     14.80 o 
   3  16   9       11.66       12.59      5.40 o 
  -3  17   9        8.54        7.56      4.60 o 
  -2  17   9        1.09       -1.31      3.75 o 
  -1  17   9      408.08      384.59     11.36 o 
   0  17   9      182.27      160.34     14.00 o 
   1  17   9        2.08        3.82      4.93 o 
   2  17   9       17.08       18.31      4.42 o 
   3  17   9       56.15       55.30      6.92 o 
  -3  18   9        1.80        1.32      4.43 o 
  -2  18   9       18.96       17.46      4.60 o 
  -1  18   9       66.89       65.57      7.30 o 
   0  18   9      596.16      588.57     17.28 o 
   1  18   9        7.66        4.06      4.64 o 
   2  18   9        2.69        1.31      4.87 o 
   3  18   9        2.23        0.28      6.76 o 
  -3  19   9      240.29      229.43     14.92 o 
  -2  19   9       30.78       20.93      6.65 o 
  -1  19   9       81.12       78.75      6.24 o 
   0  19   9      325.91      345.46     10.75 o 
   1  19   9      235.61      221.55     10.57 o 
   2  19   9        0.49       -3.20      4.47 o 
   3  19   9      122.48      101.90      8.76 o 
  -3  20   9      138.88      157.56     10.06 o 
  -2  20   9      197.39      215.01      9.88 o 
  -1  20   9       12.54        8.98      4.66 o 
   0  20   9      122.00       99.80      6.80 o 
   1  20   9       59.39       58.67      6.99 o 
   2  20   9       91.72       74.59     18.26 o 
  -2  21   9        3.00        4.96      4.63 o 
  -1  21   9        4.09        1.27      4.52 o 
   0  21   9      260.75      262.45     12.45 o 
   1  21   9      130.34      123.35     14.33 o 
   2  21   9       11.74       16.82      7.68 o 
  -2  22   9        7.42       11.04      5.27 o 
  -1  22   9       73.04       74.78      9.18 o 
   0  22   9       91.64       84.46     10.03 o 
   1  22   9       40.11       32.20      8.34 o 
   2  22   9       25.46       38.24      9.27 o 
  -2  23   9        7.62       14.08      5.64 o 
  -1  23   9      506.49      530.99     17.09 o 
   0  23   9      135.96      134.44     13.14 o 
   1  23   9       48.48       50.01      9.11 o 
  -1  24   9       93.62      104.63     10.19 o 
   0  24   9       17.45       12.30      8.54 o 
  -4   0  10      150.80      160.06     11.52 o 
  -2   0  10        0.35       -1.28      4.16 o 
   0   0  10      321.31      326.54      9.01 o 
   2   0  10      141.94      128.69      8.54 o 
   4   0  10       25.84       19.72      6.15 o 
  -5   1  10      167.87      226.34     17.42 o 
  -4   1  10        3.94        9.56      5.50 o 
  -3   1  10      156.07      151.03      7.12 o 
  -2   1  10       32.78       37.63      3.43 o 
  -1   1  10      834.94      768.27     11.70 o 
   0   1  10     1875.09     1824.64     20.82 o 
   1   1  10      161.77      154.32      6.02 o 
   2   1  10      101.23       81.57      5.11 o 
   3   1  10     1028.24     1000.60     18.82 o 
   4   1  10        8.08        4.27      3.90 o 
  -5   2  10        5.57       13.21      8.34 o 
  -4   2  10       73.36       63.61      7.54 o 
  -3   2  10       73.64       84.86      5.80 o 
  -2   2  10      260.81      256.98      6.79 o 
  -1   2  10        0.45       -1.90      1.90 o 
   0   2  10        2.24        4.44      1.94 o 
   1   2  10      376.43      338.11      7.15 o 
   2   2  10       23.74       20.43      3.71 o 
   3   2  10       61.77       64.34      5.38 o 
   4   2  10        1.32        3.12      3.69 o 
  -5   3  10      200.86      250.78     16.40 o 
  -4   3  10        1.77        3.96      5.36 o 
  -3   3  10       66.33       70.26      5.58 o 
  -2   3  10       14.74       16.96      3.03 o 
  -1   3  10     2259.32     2188.89     26.62 o 
   0   3  10      266.08      244.73      6.13 o 
   1   3  10      101.20       98.87      4.33 o 
   2   3  10        0.01        0.55      2.51 o 
   3   3  10      668.94      674.63     25.06 o 
   4   3  10        3.37        2.30      3.75 o 
  -5   4  10       24.05       27.72      8.40 o 
  -4   4  10       16.50       14.61      5.78 o 
  -3   4  10      554.34      569.25     15.74 o 
  -2   4  10      122.90      126.60      6.11 o 
  -1   4  10     1275.29     1238.40     17.11 o 
   0   4  10     1055.56     1026.82     13.20 o 
   1   4  10     3106.74     3139.12     35.98 o 
   2   4  10      156.30      139.44      8.94 o 
   3   4  10        9.06       11.99      3.89 o 
   4   4  10      120.39      116.08      7.36 o 
  -5   5  10      233.24      251.58     22.56 o 
  -4   5  10       85.64       72.35      7.86 o 
  -3   5  10       37.06       35.44      4.74 o 
  -2   5  10      269.80      248.00     11.48 o 
  -1   5  10     1396.72     1358.85     18.56 o 
   0   5  10      188.80      184.41      6.32 o 
   1   5  10      325.73      324.88      9.50 o 
   2   5  10       48.95       34.18      3.97 o 
   3   5  10      176.04      194.86      8.13 o 
   4   5  10       13.80       11.01      4.37 o 
  -5   6  10       12.83       23.75      7.94 o 
  -4   6  10       87.56      100.70     10.44 o 
  -3   6  10       29.23       35.37      5.03 o 
  -2   6  10        0.25        1.92      2.70 o 
  -1   6  10       99.06       82.03      4.25 o 
   0   6  10      113.43      122.22      4.26 o 
   1   6  10       42.87       39.58      3.43 o 
   2   6  10      103.54       88.87      5.52 o 
   3   6  10       12.28       10.91      3.70 o 
   4   6  10       77.71       91.64      6.97 o 
  -4   7  10       34.47       47.43      6.90 o 
  -3   7  10       68.14       67.88      5.64 o 
  -2   7  10       55.69       48.37      3.94 o 
  -1   7  10       92.63      111.21      4.82 o 
   0   7  10      198.66      190.58      6.53 o 
   1   7  10       79.26       75.35      3.99 o 
   2   7  10      110.95       96.49     12.25 o 
   3   7  10       68.93       75.60      5.82 o 
   4   7  10        1.96       -0.44      4.20 o 
  -4   8  10       13.30        2.74      5.36 o 
  -3   8  10      890.57      926.38     23.60 o 
  -2   8  10       96.58       91.42      5.75 o 
  -1   8  10       48.00       36.00      4.22 o 
   0   8  10       68.93       80.49      4.25 o 
   1   8  10     1970.99     1889.82     23.97 o 
   2   8  10       89.44       88.57      5.47 o 
   3   8  10        0.03       -2.94      2.94 o 
   4   8  10       68.06       79.36      7.90 o 
  -4   9  10       19.61       17.96      8.61 o 
  -3   9  10        9.91        6.78      4.19 o 
  -2   9  10       54.24       44.28      5.60 o 
  -1   9  10      104.51       78.82      4.33 o 
   0   9  10       20.35       18.90      2.91 o 
   1   9  10      399.53      375.24     10.07 o 
   2   9  10      622.10      633.09     13.53 o 
   3   9  10       32.03       29.82      4.57 o 
   4   9  10        7.84        7.53      4.79 o 
  -4  10  10      145.84      134.71      9.28 o 
  -3  10  10      750.06      785.32     16.59 o 
  -2  10  10      276.19      289.62      9.57 o 
  -1  10  10       23.82       23.81      3.63 o 
   0  10  10       34.37       37.99      3.47 o 
   1  10  10      593.67      557.21     10.88 o 
   2  10  10      572.02      540.07     14.60 o 
   3  10  10      307.42      316.13     10.25 o 
   4  10  10       12.80       13.47      5.17 o 
  -4  11  10      215.03      209.08      9.78 o 
  -3  11  10       68.07       76.68      9.25 o 
  -2  11  10       47.90       38.07      4.83 o 
  -1  11  10        1.46        6.82      3.03 o 
   0  11  10       35.57       36.47      3.83 o 
   1  11  10       10.50        5.46      3.22 o 
   2  11  10       55.63       65.50      6.40 o 
   3  11  10       37.42       32.45      4.76 o 
   4  11  10       58.66       60.83      6.80 o 
  -4  12  10        1.25       -1.51      4.76 o 
  -3  12  10      968.55      982.03     19.39 o 
  -2  12  10       43.41       42.67      4.90 o 
  -1  12  10        2.70        0.92      2.97 o 
   0  12  10       14.54       18.39      2.99 o 
   1  12  10      371.59      392.07     10.04 o 
   2  12  10       29.02       35.37      4.48 o 
   3  12  10      110.76      110.99     12.73 o 
   4  12  10       18.93       15.59      6.38 o 
  -4  13  10        0.25       -3.52      4.91 o 
  -3  13  10        9.68       20.04      4.85 o 
  -2  13  10      222.09      241.18      9.98 o 
  -1  13  10      192.25      178.73     14.19 o 
   0  13  10       89.41       82.53      8.76 o 
   1  13  10        8.74        6.77      3.22 o 
   2  13  10      106.64      118.84      8.44 o 
   3  13  10       37.26       22.95      5.05 o 
  -4  14  10        0.04        5.16      5.36 o 
  -3  14  10      270.65      266.63     19.71 o 
  -2  14  10      259.60      277.35      9.73 o 
  -1  14  10       35.43       22.66      4.57 o 
   0  14  10        4.55       10.67      3.64 o 
   1  14  10      409.77      412.46     10.59 o 
   2  14  10        0.24       -0.72      3.64 o 
   3  14  10        0.13       -0.88      4.11 o 
  -4  15  10       35.74       32.98      6.57 o 
  -3  15  10       37.98       40.13      9.64 o 
  -2  15  10       30.83       36.43      7.38 o 
  -1  15  10      270.34      281.58      9.40 o 
   0  15  10      343.57      326.88     11.45 o 
   1  15  10       23.88       23.44      4.11 o 
   2  15  10       47.68       51.16     10.07 o 
   3  15  10       10.33       14.32      5.19 o 
  -3  16  10       81.95       91.99      7.20 o 
  -2  16  10       32.06       38.30      5.39 o 
  -1  16  10        0.88       -2.24      3.59 o 
   0  16  10       19.30       13.92      4.38 o 
   1  16  10        0.73        0.43      3.72 o 
   2  16  10       27.07       20.06      5.40 o 
   3  16  10      142.04      138.31      9.29 o 
  -3  17  10        9.39        5.41      4.82 o 
  -2  17  10       93.04       88.30      6.79 o 
  -1  17  10      645.07      695.06     18.57 o 
   0  17  10        8.55        8.62      4.54 o 
   1  17  10      148.14      141.48      9.37 o 
   2  17  10        0.10       -4.01      4.75 o 
   3  17  10      164.21      193.73     15.33 o 
  -3  18  10       35.50       30.51      5.98 o 
  -2  18  10      206.20      200.34     21.98 o 
  -1  18  10        1.93        2.10      4.02 o 
   0  18  10       16.06       10.79      4.61 o 
   1  18  10       80.03       77.66      7.23 o 
   2  18  10       23.22       31.97      6.12 o 
  -3  19  10        9.63        9.30      5.17 o 
  -2  19  10      300.31      336.86     11.86 o 
  -1  19  10      492.78      519.24     13.68 o 
   0  19  10      331.80      350.99     24.32 o 
   1  19  10        4.42        6.56      5.06 o 
   2  19  10       21.19        9.55      9.55 o 
  -2  20  10        1.52        0.11      4.60 o 
  -1  20  10        9.48        5.38      4.91 o 
   0  20  10       43.44       49.38     11.41 o 
   1  20  10       99.70       86.05      8.19 o 
   2  20  10        5.36        9.55     10.68 o 
  -2  21  10       36.89       29.66      6.21 o 
  -1  21  10       25.94       34.57      5.81 o 
   0  21  10        1.90        8.62      5.52 o 
   1  21  10       14.94       16.76      6.38 o 
  -1  22  10      127.60      115.81      9.49 o 
   0  22  10        3.63        5.26      5.78 o 
   1  22  10       27.01       12.84      7.92 o 
  -1  23  10       65.35       52.43      6.63 o 
   0  23  10      168.59      151.28     15.79 o 
  -3   0  11        6.38        1.06      5.52 o 
  -1   0  11     1692.89     1666.38     27.50 o 
   1   0  11      117.45      111.44      8.15 o 
   3   0  11      371.18      326.45     29.78 o 
  -4   1  11        5.13        4.57      5.27 o 
  -3   1  11       45.83       34.19      5.51 o 
  -2   1  11     1027.57     1050.66     38.10 o 
  -1   1  11        5.90        6.33      2.30 o 
   0   1  11      781.70      784.79     11.20 o 
   1   1  11        5.06        4.76      3.81 o 
   2   1  11      980.26      926.43     17.27 o 
   3   1  11      210.55      183.34     11.64 o 
   4   1  11       65.26       57.85     10.46 o 
  -4   2  11        0.26        4.92      6.55 o 
  -3   2  11        0.04       -3.66      3.72 o 
  -2   2  11       19.60       20.06      3.84 o 
  -1   2  11       31.40       35.82      3.82 o 
   0   2  11      323.61      322.96      6.57 o 
   1   2  11       46.56       47.18      5.92 o 
   2   2  11        0.41        1.66      3.01 o 
   3   2  11        5.03        8.64      3.64 o 
   4   2  11       85.91       97.64      7.20 o 
  -4   3  11      127.44      134.87     11.52 o 
  -3   3  11        4.79        3.12      4.04 o 
  -2   3  11      231.17      226.95      6.87 o 
  -1   3  11      224.68      231.89      9.08 o 
   0   3  11       56.77       59.16      3.36 o 
   1   3  11      137.56      115.93      5.68 o 
   2   3  11      257.97      276.65      8.70 o 
   3   3  11        0.44       -2.42      3.13 o 
   4   3  11       33.84       34.36      5.54 o 
  -4   4  11       95.14      100.69      8.75 o 
  -3   4  11       22.66       21.39      5.50 o 
  -2   4  11       15.10        8.70      3.06 o 
  -1   4  11      223.34      238.77      6.70 o 
   0   4  11      647.59      649.95     11.02 o 
   1   4  11        6.93        6.88      3.97 o 
   2   4  11      214.60      196.58      8.03 o 
   3   4  11        0.24       -1.11      3.19 o 
   4   4  11      164.36      157.95      8.48 o 
  -4   5  11       22.75       14.16      5.91 o 
  -3   5  11       41.43       33.33      6.58 o 
  -2   5  11      126.57      155.22      6.07 o 
  -1   5  11      143.75      141.54      5.46 o 
   0   5  11        1.11       -0.51      2.42 o 
   1   5  11     1101.00     1055.26     18.10 o 
   2   5  11      662.44      622.58     13.69 o 
   3   5  11       48.28       48.46      7.26 o 
   4   5  11        3.89        5.20      4.14 o 
  -4   6  11      240.29      233.98     11.88 o 
  -3   6  11       32.16       31.47      8.74 o 
  -2   6  11        0.11        0.24      2.88 o 
  -1   6  11       60.46       55.82      4.01 o 
   0   6  11      502.50      481.30      9.36 o 
   1   6  11      348.98      339.54     10.06 o 
   2   6  11      353.47      344.99     13.32 o 
   3   6  11        3.16        9.40      3.82 o 
   4   6  11       89.36       92.03      7.34 o 
  -4   7  11       71.96       71.79      8.14 o 
  -3   7  11        1.21       -3.88      3.88 o 
  -2   7  11      801.40      784.34     15.64 o 
  -1   7  11      267.07      264.74      7.10 o 
   0   7  11        3.04        2.50      2.54 o 
   1   7  11        0.30        2.05      2.49 o 
   2   7  11       11.33       13.70      3.72 o 
   3   7  11       22.18       18.03      4.41 o 
   4   7  11       22.40       24.53      5.79 o 
  -4   8  11      517.14      558.51     17.50 o 
  -3   8  11        1.65        1.67      4.09 o 
  -2   8  11      541.60      559.20     13.05 o 
  -1   8  11       42.73       50.22      3.91 o 
   0   8  11     1064.33     1060.08     29.04 o 
   1   8  11       25.12       21.86      3.18 o 
   2   8  11      212.19      203.24      7.76 o 
   3   8  11       15.67        7.01      3.95 o 
   4   8  11      142.79      155.29     13.52 o 
  -4   9  11        4.94       -2.29      5.84 o 
  -3   9  11       93.78      105.19     12.03 o 
  -2   9  11      262.36      241.21      8.82 o 
  -1   9  11        0.18       -0.88      2.63 o 
   0   9  11        2.09        6.12      3.57 o 
   1   9  11        0.15       -2.00      2.78 o 
   2   9  11        0.88        1.69      3.34 o 
   3   9  11       59.23       65.63      8.73 o 
   4   9  11       48.81       57.27      7.20 o 
  -4  10  11       98.45      128.36     10.16 o 
  -3  10  11        8.31        2.80      4.38 o 
  -2  10  11       60.66       73.73      5.71 o 
  -1  10  11       61.20       41.08      4.52 o 
   0  10  11      644.41      666.71     16.22 o 
   1  10  11      176.12      163.89     10.63 o 
   2  10  11       13.53       15.19      4.38 o 
   3  10  11      104.80      117.02      7.36 o 
  -4  11  11        7.94        8.90      6.44 o 
  -3  11  11      108.74      123.80     12.00 o 
  -2  11  11       64.32       55.64      5.46 o 
  -1  11  11        2.55        0.99      3.28 o 
   0  11  11       56.24       43.84      4.48 o 
   1  11  11       46.34       44.13      4.50 o 
   2  11  11       41.32       42.89      5.57 o 
   3  11  11        0.88       -0.87      3.96 o 
  -4  12  11       62.90       49.82      6.88 o 
  -3  12  11       89.35      101.03      8.84 o 
  -2  12  11       28.97       25.49      4.82 o 
  -1  12  11       60.83       58.47      5.40 o 
   0  12  11      754.01      778.65     21.98 o 
   1  12  11       92.74       80.91      8.35 o 
   2  12  11       23.06       19.81      4.29 o 
   3  12  11       14.07       10.91      4.67 o 
  -4  13  11        0.07       -0.42      5.67 o 
  -3  13  11       13.33        5.80      4.90 o 
  -2  13  11      237.84      253.77     13.06 o 
  -1  13  11        1.81       -3.36      3.36 o 
   0  13  11      175.12      155.86     10.78 o 
   1  13  11        0.02        0.77      3.22 o 
   2  13  11      260.02      280.67     16.22 o 
   3  13  11      415.15      409.08     12.26 o 
  -3  14  11      551.44      597.17     15.54 o 
  -2  14  11       68.78       70.56      8.60 o 
  -1  14  11       22.45       19.92      4.30 o 
   0  14  11      593.48      600.52     19.42 o 
   1  14  11       72.75       80.44      5.74 o 
   2  14  11       64.87       71.75      7.09 o 
   3  14  11       31.75       39.23      5.96 o 
  -3  15  11       27.76       35.77      6.07 o 
  -2  15  11      482.91      509.63     13.75 o 
  -1  15  11        0.22       -1.90      3.57 o 
   0  15  11        2.46        1.35      4.16 o 
   1  15  11       71.28       72.46      5.68 o 
   2  15  11       25.06       19.57      5.29 o 
   3  15  11        7.93       14.10      5.29 o 
  -3  16  11        4.41        0.45      4.30 o 
  -2  16  11        1.13        0.85      4.34 o 
  -1  16  11        0.15        1.25      3.80 o 
   0  16  11       77.24       77.92      7.64 o 
   1  16  11        1.16        4.20      4.43 o 
   2  16  11        0.18        0.92      4.94 o 
   3  16  11       26.77        8.43     10.68 o 
  -3  17  11       41.01       27.12      5.89 o 
  -2  17  11      232.30      235.24     10.22 o 
  -1  17  11      100.48       88.78      6.74 o 
   0  17  11        7.92       17.00      9.57 o 
   1  17  11       29.87       32.26      5.87 o 
   2  17  11      134.28      140.58     12.83 o 
  -2  18  11        1.09        3.48      4.96 o 
  -1  18  11       23.78       22.18      5.11 o 
   0  18  11       37.84       47.17      8.34 o 
   1  18  11       45.40       46.35      6.70 o 
   2  18  11       39.92       36.45      8.63 o 
  -2  19  11       78.63       71.43      7.13 o 
  -1  19  11      379.26      429.26     15.24 o 
   0  19  11       13.45        9.21      5.50 o 
   1  19  11       76.05       78.34     13.83 o 
   2  19  11       95.58       75.86     14.05 o 
  -2  20  11       76.79       87.22      7.99 o 
  -1  20  11        0.41        7.00      5.08 o 
   0  20  11      112.44      104.66     16.26 o 
   1  20  11       19.90       15.84      6.20 o 
  -1  21  11       33.92       22.26      5.74 o 
   0  21  11       75.81       79.99     13.20 o 
   1  21  11       30.10       31.22      7.23 o 
   0  22  11       20.77       27.90      7.42 o 
  -4   0  12       14.61       16.86     12.36 o 
  -2   0  12        3.62       -2.58      4.72 o 
   0   0  12      135.14      153.36      7.04 o 
   2   0  12        3.44        7.06      5.35 o 
   4   0  12       14.16       16.61     14.89 o 
  -4   1  12       15.21       20.61      6.99 o 
  -3   1  12      250.08      258.40      9.58 o 
  -2   1  12       42.04       41.85      4.82 o 
  -1   1  12        2.97        1.94      2.75 o 
   0   1  12     1119.40     1160.72     16.08 o 
   1   1  12      470.50      472.00     11.27 o 
   2   1  12        9.84        8.88      3.64 o 
   3   1  12       74.60       72.62      9.93 o 
   4   1  12        2.75       -1.88      4.16 o 
  -4   2  12       10.67        5.82      6.28 o 
  -3   2  12       33.37       18.38      5.69 o 
  -2   2  12       90.92       87.95      6.92 o 
  -1   2  12      851.67      879.02     14.05 o 
   0   2  12       47.56       45.51      3.40 o 
   1   2  12       85.49       76.77      6.43 o 
   2   2  12       36.86       34.12      4.41 o 
   3   2  12        1.81        2.79      3.64 o 
   4   2  12        6.81       13.67      4.96 o 
  -4   3  12       97.30      108.69     17.70 o 
  -3   3  12      907.94      963.45     28.95 o 
  -2   3  12       83.01       87.02      5.89 o 
  -1   3  12       47.16       46.50      4.34 o 
   0   3  12      173.20      173.50      5.25 o 
   1   3  12      373.19      385.96     10.17 o 
   2   3  12       57.87       43.60      4.91 o 
   3   3  12       29.03       26.27      5.84 o 
   4   3  12        4.42        5.40      4.69 o 
  -4   4  12        4.75        1.38      5.73 o 
  -3   4  12        6.10        0.47      5.28 o 
  -2   4  12      208.14      229.62      8.51 o 
  -1   4  12        1.58       -1.31      2.66 o 
   0   4  12       10.37        4.54      2.75 o 
   1   4  12       51.14       62.09      6.97 o 
   2   4  12      102.90       90.47     10.05 o 
   3   4  12       52.47       60.48      5.82 o 
   4   4  12       33.13       24.19      7.43 o 
  -4   5  12        0.80       -5.16      5.58 o 
  -3   5  12      208.74      188.64     10.27 o 
  -2   5  12       16.32       11.04      3.39 o 
  -1   5  12      440.98      444.81      9.61 o 
   0   5  12        2.61       -0.57      2.74 o 
   1   5  12      553.40      584.45     17.68 o 
   2   5  12       15.97       11.34      3.84 o 
   3   5  12       22.66       21.25      4.67 o 
  -4   6  12        0.96        0.88      5.94 o 
  -3   6  12       11.89        5.17      5.99 o 
  -2   6  12       27.39       15.94      4.10 o 
  -1   6  12      293.93      288.73      7.71 o 
   0   6  12       11.65        8.47      3.28 o 
   1   6  12        4.31        4.74      3.34 o 
   2   6  12        0.00        0.92      3.31 o 
   3   6  12      251.33      268.69     13.08 o 
  -4   7  12        0.05        3.20      6.15 o 
  -3   7  12        0.59       -2.25      5.19 o 
  -2   7  12      110.15      115.50      6.70 o 
  -1   7  12       12.49       11.36      3.34 o 
   0   7  12       71.62       61.39      5.84 o 
   1   7  12      148.09      155.96      8.35 o 
   2   7  12        4.87        4.84      3.56 o 
   3   7  12        2.10       13.41      4.38 o 
  -4   8  12       33.61       36.29      7.67 o 
  -3   8  12       21.52       18.77      6.15 o 
  -2   8  12      385.78      381.53     10.79 o 
  -1   8  12      692.23      711.80     12.87 o 
   0   8  12       13.92       19.91      3.72 o 
   1   8  12      117.00      120.17      7.30 o 
   2   8  12       88.89       74.89      5.82 o 
   3   8  12      131.63      147.71      8.28 o 
  -4   9  12        2.51        4.58      6.52 o 
  -3   9  12        6.43        3.58      4.60 o 
  -2   9  12       61.42       60.29      5.68 o 
  -1   9  12       45.58       45.28      4.89 o 
   0   9  12        0.10        2.62      3.10 o 
   1   9  12       90.37       66.27      6.01 o 
   2   9  12       23.52       21.81      4.47 o 
   3   9  12        7.24       17.77      4.96 o 
  -4  10  12      123.78      122.71     10.33 o 
  -3  10  12       39.93       39.10      5.87 o 
  -2  10  12        2.51        0.39      3.82 o 
  -1  10  12      732.24      723.70     21.90 o 
   0  10  12       73.59       71.72      5.34 o 
   1  10  12      219.71      222.43      9.61 o 
   2  10  12        9.04        9.20      4.46 o 
   3  10  12      270.36      285.49     17.68 o 
  -3  11  12       18.33       28.25      6.08 o 
  -2  11  12       97.01       74.62      6.44 o 
  -1  11  12        6.66        3.68      3.84 o 
   0  11  12       32.74       30.60      5.68 o 
   1  11  12        6.58        3.25      3.88 o 
   2  11  12        4.59       -3.79      4.08 o 
   3  11  12       89.96      101.25      9.65 o 
  -3  12  12      243.02      237.26     12.00 o 
  -2  12  12       15.81       15.04      4.63 o 
  -1  12  12      562.83      573.52     13.67 o 
   0  12  12        4.43        7.49      4.22 o 
   1  12  12       21.96       15.44      4.73 o 
   2  12  12       53.20       39.00      5.99 o 
   3  12  12      178.35      185.82      9.40 o 
  -3  13  12        0.49       -0.36      5.19 o 
  -2  13  12        3.90       -0.12      4.33 o 
  -1  13  12       25.78       24.24      4.76 o 
   0  13  12        3.42        7.55      4.38 o 
   1  13  12      150.95      154.53     21.85 o 
   2  13  12       37.87       42.86      6.38 o 
   3  13  12       69.32       80.14      7.21 o 
  -3  14  12      148.92      123.28      8.72 o 
  -2  14  12        5.22        6.58      4.66 o 
  -1  14  12      147.55      158.14      8.05 o 
   0  14  12       62.88       59.81      6.38 o 
   1  14  12       51.23       43.72      6.12 o 
   2  14  12       58.91       64.23      9.84 o 
  -3  15  12       45.10       45.75      6.81 o 
  -2  15  12       34.30       36.14      5.89 o 
  -1  15  12       35.25       30.85      5.22 o 
   0  15  12        0.57        2.32      4.21 o 
   1  15  12      115.14       97.94      9.51 o 
   2  15  12       18.89       16.50      5.58 o 
  -3  16  12       11.55        2.81     10.68 o 
  -2  16  12        0.17        1.36      4.88 o 
  -1  16  12      115.89      117.00     12.57 o 
   0  16  12      215.29      198.92     10.37 o 
   1  16  12        5.05        8.39      6.15 o 
   2  16  12       45.88       56.73     10.60 o 
  -2  17  12       50.19       50.41      6.64 o 
  -1  17  12      148.98      137.80     10.95 o 
   0  17  12       41.27       35.91      6.49 o 
   1  17  12      372.40      415.95     14.47 o 
   2  17  12      136.91      150.66     17.14 o 
  -2  18  12       23.67       29.55      6.07 o 
  -1  18  12       11.82        9.97      5.66 o 
   0  18  12        1.99        0.84      5.03 o 
   1  18  12       18.54       15.04      5.94 o 
  -1  19  12       36.79       19.74      6.90 o 
   0  19  12       15.21       14.96      6.01 o 
   1  19  12      195.95      184.13     11.70 o 
  -1  20  12       29.10       29.55      7.16 o 
   0  20  12        3.16        2.16      6.03 o 
  -3   0  13        3.08       -0.97      6.55 o 
  -1   0  13        2.73        0.26      5.12 o 
   1   0  13       58.32       72.40      7.92 o 
   3   0  13        0.64        3.29      5.75 o 
  -4   1  13      458.24      504.42     21.65 o 
  -3   1  13       25.21       20.72      5.29 o 
  -2   1  13      145.27      156.19      7.58 o 
  -1   1  13      224.05      241.15      8.42 o 
   0   1  13      789.05      819.85     15.61 o 
   1   1  13       23.77       20.45      4.11 o 
   2   1  13       53.30       44.20      5.11 o 
   3   1  13       26.46       33.04      5.29 o 
  -4   2  13       36.20       41.57      8.20 o 
  -3   2  13       72.43       64.84      6.43 o 
  -2   2  13       18.82       18.49      5.11 o 
  -1   2  13       26.72       24.21      4.34 o 
   0   2  13       61.31       57.47      4.89 o 
   1   2  13       28.91       27.56      4.14 o 
   2   2  13      162.42      176.05      8.14 o 
   3   2  13       22.93       25.53      5.22 o 
  -4   3  13      103.60      121.93     10.35 o 
  -3   3  13       81.61       74.23      9.73 o 
  -2   3  13        0.10        6.00      4.64 o 
  -1   3  13      688.49      689.57     12.56 o 
   0   3  13      622.94      647.05     13.79 o 
   1   3  13        2.95        3.88      3.54 o 
   2   3  13       26.64       42.07      5.06 o 
   3   3  13        3.66       -2.18      3.73 o 
  -4   4  13        3.51        5.01      8.71 o 
  -3   4  13        2.11       -0.87      5.33 o 
  -2   4  13      237.93      236.40      8.97 o 
  -1   4  13       33.57       34.34      4.39 o 
   0   4  13       99.65       93.85      5.66 o 
   1   4  13       70.47       70.83      6.81 o 
   2   4  13       55.16       67.82      5.81 o 
   3   4  13        0.04       -3.86      3.86 o 
  -4   5  13       70.17       63.27      8.86 o 
  -3   5  13        3.44       -3.77      5.39 o 
  -2   5  13      228.35      244.29     10.30 o 
  -1   5  13        0.47       -0.33      3.10 o 
   0   5  13      141.62      143.20     10.87 o 
   1   5  13        0.47       -1.78      2.99 o 
   2   5  13      227.35      211.18      8.89 o 
   3   5  13       88.67       78.43      6.86 o 
  -4   6  13       10.45        4.55      7.26 o 
  -3   6  13       12.31       16.20      6.38 o 
  -2   6  13     1360.03     1372.86     46.08 o 
  -1   6  13       17.04       17.80      3.79 o 
   0   6  13       90.63       82.19      7.22 o 
   1   6  13       27.01       23.41      8.12 o 
   2   6  13      487.24      534.16     21.66 o 
   3   6  13       12.26       14.51      5.02 o 
  -3   7  13       98.35      102.39      9.51 o 
  -2   7  13        2.69        0.10      3.88 o 
  -1   7  13       29.86       23.56      4.21 o 
   0   7  13      128.76      151.41     11.19 o 
   1   7  13        1.06        0.65      3.87 o 
   2   7  13        7.81       12.41      4.79 o 
   3   7  13       29.89       27.86      5.67 o 
  -3   8  13       77.93       95.97      9.57 o 
  -2   8  13      114.04      112.53      7.02 o 
  -1   8  13        3.18        5.61      3.48 o 
   0   8  13        0.08       -2.27      2.99 o 
   1   8  13      255.25      194.39     15.91 o 
   2   8  13      174.77      216.00      9.05 o 
   3   8  13       45.78       60.47     10.71 o 
  -3   9  13        3.05        1.16      6.15 o 
  -2   9  13       76.33       72.48      6.14 o 
  -1   9  13       80.32       68.69      5.77 o 
   0   9  13        0.39       -0.71      3.24 o 
   1   9  13        0.70        1.02      4.02 o 
   2   9  13       46.28       39.74      6.26 o 
   3   9  13       41.05       38.05      6.10 o 
  -3  10  13       19.66       18.23      7.21 o 
  -2  10  13      247.79      255.96     11.19 o 
  -1  10  13        5.36       11.47      4.18 o 
   0  10  13      215.47      217.87      8.27 o 
   1  10  13        5.45        2.25      4.09 o 
   2  10  13      391.51      420.80     16.53 o 
   3  10  13       15.63       18.69      6.89 o 
  -3  11  13       97.22      101.13      9.40 o 
  -2  11  13        1.51       -0.98      4.44 o 
  -1  11  13        0.43        4.35      4.62 o 
   0  11  13      127.54      134.24     10.12 o 
   1  11  13       17.83       20.23      5.13 o 
   2  11  13        0.24        0.59      5.08 o 
  -3  12  13      163.40      157.13      9.52 o 
  -2  12  13      347.20      387.70     12.16 o 
  -1  12  13      199.07      184.89      9.82 o 
   0  12  13       88.41       91.53      8.76 o 
   1  12  13       76.42       84.46      7.60 o 
   2  12  13       87.50       80.69      7.77 o 
  -3  13  13        2.28        3.26      5.82 o 
  -2  13  13        4.04        5.91      5.07 o 
  -1  13  13        3.41        0.30      4.32 o 
   0  13  13       26.54       26.56      5.50 o 
   1  13  13        2.11        6.51      5.51 o 
   2  13  13        6.71        1.92      5.03 o 
  -2  14  13       40.17       40.10      6.26 o 
  -1  14  13       13.28       13.40      5.11 o 
   0  14  13      191.55      186.73     13.49 o 
   1  14  13       41.27       41.23      7.92 o 
   2  14  13       35.58       33.38      6.70 o 
  -2  15  13       20.17       18.41      5.41 o 
  -1  15  13       19.03       20.02      6.01 o 
   0  15  13      344.26      374.41     16.68 o 
   1  15  13       17.35       19.41      8.99 o 
   2  15  13        0.69        4.02      5.60 o 
  -2  16  13       12.90       11.94      5.42 o 
  -1  16  13        1.95        2.16      5.18 o 
   0  16  13       19.99       10.16      5.50 o 
   1  16  13       23.17       18.54      7.12 o 
  -1  17  13      126.38      141.82      9.82 o 
   0  17  13       79.19       93.18      8.77 o 
   1  17  13       96.67       87.39     10.48 o 
  -1  18  13       18.29       17.48      6.44 o 
   0  18  13        6.26       10.91      5.70 o 
  -2   0  14       30.53       20.79      7.55 o 
   0   0  14      157.28      162.41     16.30 o 
   2   0  14       75.96       78.16      9.11 o 
  -3   1  14       93.84       99.86      8.52 o 
  -2   1  14        6.47        2.57      4.56 o 
  -1   1  14      363.89      375.83     10.81 o 
   0   1  14        0.63        5.52      4.38 o 
   1   1  14      427.11      473.19     12.38 o 
   2   1  14       20.30       26.25      7.35 o 
   3   1  14      109.92      122.37      8.29 o 
  -3   2  14      117.41      114.12     10.19 o 
  -2   2  14        9.80        3.44      4.48 o 
  -1   2  14       86.79       71.23      6.04 o 
   0   2  14       14.88       13.61      5.33 o 
   1   2  14       52.88       38.41      6.22 o 
   2   2  14        0.47        1.15      3.98 o 
   3   2  14        0.22        0.47      4.43 o 
  -3   3  14      120.66      111.82      9.61 o 
  -2   3  14       80.64       91.93      7.06 o 
  -1   3  14      672.34      714.30     15.19 o 
   0   3  14        4.06        5.24      4.43 o 
   1   3  14        4.28        6.30      3.97 o 
   2   3  14        0.08        2.23      3.70 o 
   3   3  14      283.67      342.46     12.14 o 
  -3   4  14      167.96      171.03     23.60 o 
  -2   4  14        5.44        2.14      4.47 o 
  -1   4  14       19.80       15.71      4.70 o 
   0   4  14       20.97       22.89      5.11 o 
   1   4  14      116.65      135.81      8.60 o 
   2   4  14        1.13        7.89      4.35 o 
   3   4  14       63.91       83.50      7.57 o 
  -3   5  14       19.14       20.37     14.05 o 
  -2   5  14        0.37       -0.56      6.76 o 
  -1   5  14      151.87      163.43      6.75 o 
   0   5  14       12.63        9.02      4.70 o 
   1   5  14      146.86      136.50      8.75 o 
   2   5  14       60.31       60.34      6.08 o 
   3   5  14       97.56      117.95     14.50 o 
  -3   6  14      150.31      164.84     11.02 o 
  -2   6  14       38.66       36.43      6.56 o 
  -1   6  14      204.93      210.70     15.90 o 
   0   6  14       98.52       87.47      7.19 o 
   1   6  14      380.85      389.32     13.33 o 
   2   6  14       85.95      101.53      7.22 o 
  -3   7  14        8.65       12.92      7.12 o 
  -2   7  14      244.31      268.48     17.78 o 
  -1   7  14       55.21       57.23      5.57 o 
   0   7  14       42.74       40.59      5.87 o 
   1   7  14        6.10        3.00      4.54 o 
   2   7  14        0.08        4.65      5.03 o 
  -3   8  14      387.98      441.87     16.86 o 
  -2   8  14      175.28      150.03      9.72 o 
  -1   8  14      139.17      145.85      8.79 o 
   0   8  14       30.53       31.00      5.45 o 
   1   8  14      134.96      137.64     13.12 o 
   2   8  14        2.23        2.29      5.82 o 
  -3   9  14      163.17      174.11     11.55 o 
  -2   9  14       10.92       19.61      6.34 o 
  -1   9  14        2.66        2.49      4.62 o 
   0   9  14       18.65       23.85      5.38 o 
   1   9  14       36.18       21.93      5.58 o 
   2   9  14      100.52      127.06     13.23 o 
  -3  10  14      332.57      337.26     44.96 o 
  -2  10  14        1.58       -0.64      4.91 o 
  -1  10  14      210.44      211.79     20.51 o 
   0  10  14        2.60        2.59      4.18 o 
   1  10  14      487.27      535.54     20.80 o 
   2  10  14      107.87      134.59      9.60 o 
  -2  11  14        9.78       15.37      5.36 o 
  -1  11  14      104.52      117.11      8.60 o 
   0  11  14        5.39        6.88      4.60 o 
   1  11  14        7.89        7.42      4.87 o 
   2  11  14      100.42      118.71      9.50 o 
  -2  12  14      113.65      121.96      8.41 o 
  -1  12  14        3.30       12.36      5.36 o 
   0  12  14      204.62      202.02     13.97 o 
   1  12  14      243.70      277.09     41.87 o 
   2  12  14       66.28       92.39     12.77 o 
  -2  13  14        7.79       11.91      5.90 o 
  -1  13  14       55.81       50.00      9.41 o 
   0  13  14       22.46       24.77      5.92 o 
   1  13  14       81.75       73.11     13.77 o 
  -2  14  14       46.95       58.43      7.14 o 
  -1  14  14      153.34      145.52     10.34 o 
   0  14  14       25.42       37.62      6.60 o 
   1  14  14       68.08       79.41      9.91 o 
  -1  15  14      473.36      553.45     25.85 o 
   0  15  14       31.65       15.77      6.03 o 
   1  15  14        2.37        6.69      6.33 o 
  -1  16  14      156.35      183.06     15.66 o 
   0  16  14       14.78       28.70      7.94 o 
  -3   0  15       38.62       38.93      9.51 o 
  -1   0  15      158.98      147.30     10.92 o 
   1   0  15        9.91        2.29      5.92 o 
  -3   1  15        1.02        0.05      6.59 o 
  -2   1  15      383.46      428.89     12.50 o 
  -1   1  15       19.21       16.90      5.05 o 
   0   1  15       32.40       34.55      8.99 o 
   1   1  15       27.36       16.11      5.58 o 
   2   1  15      167.03      184.37     10.38 o 
  -3   2  15       12.54        7.82      6.92 o 
  -2   2  15       83.53       73.96      7.02 o 
  -1   2  15      139.19      146.16     10.40 o 
   0   2  15       14.12       15.45      6.95 o 
   1   2  15       57.78       70.77      7.43 o 
   2   2  15       71.03       86.18      8.21 o 
  -3   3  15        0.14       -5.07      7.02 o 
  -2   3  15      259.89      269.44     15.17 o 
  -1   3  15       20.09       15.41      5.62 o 
   0   3  15      183.09      207.30     11.14 o 
   1   3  15       17.41       24.13      6.03 o 
   2   3  15        4.54        7.45      4.60 o 
  -3   4  15        2.39        4.66      7.45 o 
  -2   4  15        0.05       -6.46      6.46 o 
  -1   4  15        0.31       -1.30      4.94 o 
   0   4  15       30.69       24.66      5.51 o 
   1   4  15       66.98       61.83      7.36 o 
   2   4  15       47.59       44.87      6.87 o 
  -3   5  15      102.00      122.45     10.59 o 
  -2   5  15        8.02       12.13      6.57 o 
  -1   5  15       31.15       36.40      6.36 o 
   0   5  15      198.30      229.93     10.83 o 
   1   5  15       42.76       40.69      6.52 o 
   2   5  15       53.45       55.64      7.55 o 
  -2   6  15      245.23      253.65     15.04 o 
  -1   6  15        0.01       -1.41      5.17 o 
   0   6  15      272.15      280.91     23.16 o 
   1   6  15       14.79       32.67      6.87 o 
   2   6  15       15.46       12.14      6.04 o 
  -2   7  15       17.43       10.87      6.26 o 
  -1   7  15        9.98       12.30      7.12 o 
   0   7  15      152.14      166.41      9.71 o 
   1   7  15       98.42       80.78      9.50 o 
   2   7  15      100.80       95.61      8.81 o 
  -2   8  15        1.36       -0.44      6.27 o 
  -1   8  15        3.39        3.31      5.21 o 
   0   8  15      285.06      285.14     18.20 o 
   1   8  15        1.74       -1.63      5.03 o 
   2   8  15       83.34      110.72      9.51 o 
  -2   9  15        1.08        0.46      6.34 o 
  -1   9  15       18.08        6.60      5.33 o 
   0   9  15        0.23        1.48      4.81 o 
   1   9  15       63.66       77.54     14.97 o 
  -2  10  15      332.04      394.86     34.56 o 
  -1  10  15       11.18        4.76      5.57 o 
   0  10  15      215.62      230.61     14.07 o 
   1  10  15        0.04       -1.84      4.96 o 
  -2  11  15      127.17      135.42     12.51 o 
  -1  11  15       27.46       36.80      6.95 o 
   0  11  15       17.91       13.86      6.95 o 
   1  11  15       10.75        3.40      5.44 o 
  -1  12  15        1.35       -0.26      5.38 o 
   0  12  15       21.95       23.38      7.83 o 
   1  12  15      164.56      164.09     18.54 o 
  -1  13  15        3.92        1.71      5.96 o 
   0  13  15        0.18       -1.02      6.21 o 
  -2   0  16        3.18        5.98      8.14 o 
   0   0  16      180.84      200.06     19.11 o 
  -2   1  16        4.43       -0.80      5.75 o 
  -1   1  16      128.65      135.99     16.02 o 
   0   1  16       28.45       35.89      8.74 o 
   1   1  16       47.07       59.21     10.40 o 
  -2   2  16       91.10      100.38     12.27 o 
  -1   2  16      179.37      230.22     23.04 o 
   0   2  16       54.64       65.36      9.91 o 
   1   2  16       20.68       24.76      6.70 o 
  -2   3  16       81.22      108.24     11.60 o 
  -1   3  16      202.08      195.49     13.67 o 
   0   3  16       92.93       81.85     10.96 o 
   1   3  16      128.05      122.80      9.33 o 
  -2   4  16       76.41       84.47      9.07 o 
  -1   4  16      102.18      100.52     10.92 o 
   0   4  16       27.20       28.20      8.54 o 
   1   4  16        0.50        3.46      5.61 o 
  -2   5  16       14.89        8.76      7.21 o 
  -1   5  16        3.35       18.96      8.54 o 
   0   5  16      177.14      194.48     14.10 o 
   1   5  16       95.38       96.37      8.90 o 
  -2   6  16        0.01       -1.63      6.30 o 
  -1   6  16      186.08      188.26     20.23 o 
   0   6  16        0.04        2.00      5.45 o 
   1   6  16       43.53       50.12      8.37 o 
  -1   7  16       71.48       65.75     14.61 o 
   0   7  16        3.92        0.47      5.44 o 
   1   7  16        3.21       -2.88      5.00 o 
  -1   8  16       13.39       11.81      8.14 o 
   0   8  16       70.56       78.22      9.30 o 
  -1   9  16       50.51       54.44     10.08 o 
   0   9  16       11.77        8.91      6.74 o 
   0   1  17      180.03      171.40     14.29 o 
                                                 
